# Supplementary material for: On the randomness and correlation in the trajectories of alpha particle emitted from 241Am: statistical inference based on information entropy
Source: Sci Rep. 2022 Aug 12;12:13728. doi: 10.1038/s41598-022-17479-3 (PMC9374780; doi:10.1038/s41598-022-17479-3)
Supplement: Supplementary file 1 — Supplementary Information. [file 41598_2022_17479_MOESM1_ESM.zip]

Archive with 9 entries (9 files):
- a4/points.TXT
- b4-1/points.TXT
- b4-2/points.TXT
- b4-3/Points.TXT
- c4/Points.TXT
- d4-1/points.TXT
- d4-2/points.TXT
- e4/points.TXT
- f4/Points.TXT
