# Supplementary material for: On the randomness and correlation in the trajectories of alpha particle emitted from 241Am: statistical inference based on information entropy
Source: Sci Rep. 2022 Aug 12;12:13728. doi: 10.1038/s41598-022-17479-3 (PMC9374780; doi:10.1038/s41598-022-17479-3)
Supplement: Supplementary file 1 — Supplementary Information. [file 41598_2022_17479_MOESM1_ESM.zip › a4/points.TXT]

923.485	11.974
748.451	21.111
777.165	20.441
834.585	25.411
723.877	21.658
1511.343	35.122
995.019	40.817
1038.072	45.525
746.913	47.679
866.536	46.664
632.978	52.479
844.952	53.265
608.116	55.82
551.835	58.93
868.883	59.378
901.866	60.163
708.226	64.55
1003.896	64.953
1031.328	66.919
652.435	70.71
670.907	72.214
700.587	73.025
996.973	73.55
541.77	75.847
447.422	77.773
1010.192	82.23
1145.943	82.439
449.404	81.218
822.324	84.976
1044.674	86.965
604.479	88.205
815.543	95.502
1131.846	95.67
1003.847	96.832
526.571	96.583
670.935	104.962
464.296	107.165
630.431	103.697
509.239	106.398
1079.686	109.223
960.324	111.747
1236.288	114.857
1205.25	118.311
640.28	116.025
663.502	115.884
1019.251	115.626
1067.087	116.469
1473.161	112.872
910.599	120.369
628.548	122.884
848.871	127.881
919.216	128.292
1219.709	132.083
721.409	132.687
1136.68	132.452
517.509	136.225
753.104	134.099
761.694	135.732
1207.007	135.65
1068.12	136.612
838.92	140.033
688.634	141.388
907.094	140.435
383.185	141.662
569.791	141.678
969.741	142.36
711.743	145.56
1068.753	148.123
1177.74	148.504
1243.916	149.658
478.717	150.884
1022.97	151.632
459.908	154.987
520.119	158.394
423.819	156.188
759.222	159.481
1105.562	164.991
1240.599	165.782
585.955	166.509
854.779	170.25
795.767	170.688
620.018	171.471
653.822	171.304
1273.153	176.18
313.467	178.24
667.298	177.734
1242.097	177.637
1223.002	180.386
1207.727	183.461
727.147	186.321
1164.039	187.614
1059.351	190.048
931.75	191.856
955.966	192.742
1097.417	192.24
575.249	198.733
937.361	202.939
745.335	200.851
841.34	202.551
1313.568	202.565
590.597	203.427
911.279	205.896
1200.452	207.288
1334.171	207.035
251.723	210.333
659.353	209.222
849.687	209.305
103.307	208.667
489.11	209.702
540.546	209.936
382.454	211.999
1105.883	213.393
315.335	213.953
676.058	215.072
786.477	215.731
621.632	219.025
915.144	221.713
1202.528	225.141
277.454	226.521
1052.809	229.805
1256.315	236.284
532.981	236.893
1013.937	236.537
762.233	240.196
1165.367	237.453
381.564	238.334
991.595	241.289
517.245	239.071
1129.219	239.488
849.365	244.52
1242.931	244.088
1057.441	245.73
1091.89	245.684
639.744	249.169
953.077	248.715
552.089	250.687
1269.508	251.828
121.541	251.767
357.179	249.841
504.542	252.484
431.521	254.287
879.327	255.375
813.772	255.662
750.533	257.397
1016.58	258.186
771.209	258.401
946.755	262.38
1035.757	262.564
1270.625	262.54
1235.907	263.104
1053.152	264.832
1218.987	266.952
1385.899	268.947
448.722	269.962
756.679	270.725
808.531	273.339
1081.125	276.989
314.057	277.513
996.029	279.949
1408.7	278.755
361.292	279.785
519.556	278.74
879.446	279.884
1130.362	279.462
826.095	279.811
1106.251	282.201
629.291	283.185
608.821	284.053
933.04	289.447
1353.184	287.957
793.032	288.342
949.989	289.222
434.547	288.997
870.975	289.093
321.771	289.976
467.791	291.514
896.237	292.152
513.254	295.654
778.811	295.828
600.736	296.581
365.271	293.633
1079.568	297.381
967.698	298.03
1234.691	303.259
345.68	305.816
383.002	305.85
1000.258	306.544
424.984	311.741
476.008	308.549
952.901	311.086
809.342	309.912
1254.706	307.794
747.951	310.126
1032.334	315.2
1068.357	314.492
1095.614	318.491
1416.382	319.384
519.211	320.069
786.398	323.847
287.998	323.18
1159.394	324.727
405.671	326.953
540.067	326.253
1306.54	329.389
863.487	330.028
553.156	331.102
625.601	334.051
969.424	336.405
336.136	337.319
418.257	337.896
1004.716	337.247
1279.346	337.448
1084.372	337.848
716.388	339.584
431.292	340.957
298.033	343.613
746.751	348.218
1359.728	344.063
560.152	345.018
325.306	347.506
946.2	349.805
365.292	352.322
483.535	355.051
1470.002	356.842
1320.484	353.609
1453.128	358.388
538.041	360.108
391.195	360.699
613.13	360.815
913.852	362.162
699.221	361.856
132.062	363.801
1142.602	363.396
599.466	364.782
1061.796	364.888
1320.69	364.812
1076.958	366.953
343.455	367.242
1107.73	368.058
693.937	373.727
951.911	371.102
327.088	375.357
508.517	375.374
893.702	376.601
406.166	380.355
1085.419	384.308
211.734	384.927
517.974	384.836
1477.009	385.21
646.374	385.645
573.145	389.255
145.873	390.477
236.718	392.91
271.204	392.563
323.087	393.462
1461.098	393.747
1267.419	395.026
292.703	394.426
610.942	393.016
626.091	398.509
172.794	400.676
609.756	396.508
294.882	397.341
589.325	400.623
695.084	402.042
1014.485	405.303
1059.393	406.311
992.477	406.646
159.982	407.605
217.737	409.512
845.402	409.037
188.03	412.365
666.245	412.451
980.837	413.226
482.272	414.177
339.622	414.95
715.033	415.153
752.811	415.292
968.269	414.371
1182.71	416.028
837.928	416.669
423.025	417.664
1164.742	418.736
1331.009	423.169
579.587	420.024
864.178	420.094
119.952	418.999
1417.008	424.434
199.989	422.956
1000.575	426.638
464.472	427.523
845.697	428.892
1380.933	427.639
482.939	428.579
271.187	429.091
511.642	430.245
913.117	430.74
766.826	430.931
1273.401	434.712
448.197	435.168
1286.569	435.214
535.511	435.22
726.111	435.839
1048.45	433.22
670.646	437.173
1049.997	435.243
1363.19	441.502
1459.58	439.945
1327.717	440.668
524.176	445.896
1163.033	445.616
1198.856	446.15
623.312	447.327
1099.288	447.213
381.365	448.233
102.538	447.76
138.532	449.691
1109.949	449.855
1079.735	451.199
114.116	452.961
850.751	453.041
1512.728	453.788
1377.59	454.38
1446.335	454.317
997.155	455.309
466.818	456.795
1206.222	457.355
860.621	458.831
1393.876	460.073
301.088	461.739
1018.514	462.24
1189.907	464.897
265.642	466.533
412.196	466.827
1008.283	471.79
638.123	471.053
932.96	470.645
1113.083	470.284
391.297	471.478
858.179	473.341
1429.689	473.615
214.381	476.884
815.542	476.3
1247.012	476.559
483.084	479.7
467.583	483.834
1018.279	485.287
253.988	485.672
352.997	486.382
126.27	487.079
499.51	487.915
850.743	487.305
1394.248	487.796
401.905	489.432
106.115	493.896
205.335	493.732
817.117	493.578
1407.354	494.068
153.734	497.049
283.399	497.313
1014.251	497.353
1155.336	497.125
726.209	501.557
325.76	504.968
148.281	506.538
367.59	508.631
676.573	508.078
825.547	509.076
961.267	509.429
1362.408	508.931
1478.372	509.348
1436.925	509.721
242.359	510.565
1391.898	511.577
1372.815	513.284
332.626	513.41
1219.096	513.713
201.903	515.627
537.735	515.766
1321.64	515.495
229.856	517.666
453.813	518.032
606.812	521.77
1033.942	522.329
520.22	523.085
543.421	526.514
1081.873	523.907
136.667	524.45
1541.353	526.092
1059.234	527.236
1312.452	529.808
51.072	531.038
803.1	531.686
1494.716	531.434
710.829	533.579
1564.781	533.584
731.705	535.443
901.171	535.068
607.375	539.745
1028.872	540.148
1429.949	535.307
1474.445	537.942
821.125	539.645
995.352	539.427
115.96	542.507
515.123	543.097
673.014	544.143
167.728	546.196
357.487	548.432
1518.717	548.674
978.829	548.605
438.699	550.599
1493.947	551.144
1070.769	552.274
1465.912	553.163
1301.797	553.354
183.677	553.945
402.926	556.349
1337.933	553.896
125.436	559.769
1375.8	558.036
1128.602	560.436
892.846	560.154
295.934	561.742
1206.567	561.262
1528.493	562.358
635.686	563.493
470.381	564.304
721.766	565.468
793.36	565.553
451.07	562.692
540.601	569.155
208.566	570.93
96.259	573.53
459.878	577.012
555.528	576.235
1173.892	575.693
310.77	578.021
1295.904	579.67
1540.265	577.243
258.143	579.659
1130.798	578.925
577.641	580.473
1156.056	580.962
231.574	582.911
424.525	583.239
523.623	581.839
1247.14	585.813
96.116	586.753
1438.864	592.553
495.869	588.469
738.121	588.657
804.237	591.955
1188.833	592.588
724.642	593.164
1117.101	594.219
993.011	595.159
110.647	596.913
1051.415	596.766
1304.451	598.447
857.382	598.364
1352.853	606.566
948.286	608.971
960.46	610.642
995.528	610.149
1258.858	610.531
1400.429	610.714
658.156	616.198
164.264	621.235
1111.423	623.984
1016.118	625.41
185.502	627.077
670.684	624.155
997.69	627.675
1177.363	627.867
950.365	630.526
966.647	636.343
674.314	635.163
890.269	638.089
1031.121	638.87
359.828	640.038
591.789	645.125
326.069	645.43
1135.127	645.653
1500.933	646.8
1070.874	647.236
1472.971	647.544
1112.228	648.612
1169.685	648.988
1377.83	648.617
1027.847	650.026
500.69	652.434
253.333	653.655
1232.657	655.074
378.505	659.409
718.762	655.677
89.41	660.603
1213.799	661.795
468.141	661.721
837.319	661.753
399.007	661.819
1432.859	663.485
281.054	665.6
355.216	665.773
577.107	665.679
642.158	665.863
1182.027	665.734
1244.743	666.192
689.596	668.565
36.606	668.997
149.435	670.42
854.538	669.414
761.263	670.39
1053.703	672.357
493.941	673.636
458.599	674.774
1401.312	675.443
654.468	677.004
1412.874	677.865
1462.287	680.41
833.828	682.683
1047.359	682.424
574.273	684.453
537.907	684.641
303.104	685.77
507.365	685.491
1506.481	686.344
67.204	686.515
1256.868	689.604
1525.752	691.042
162.209	693.717
862.551	694.666
1006.892	694.839
473.957	699.214
1319.493	700.97
536.571	701.76
602.449	702.962
131.382	703.091
746.756	703.285
307.017	704.654
728.904	703.98
786.979	704.338
1552.634	705.92
801.951	706.344
1094.601	707.278
50.041	708.213
889.621	708.154
633.39	709.087
1171.439	710.827
466.305	711.996
180.013	711.959
30.456	713.156
353.071	716.963
1278.834	716.074
91.538	717.576
1058.592	717.109
1436.557	725.146
301.487	724.855
818.617	726.51
1537.73	726.618
427.21	724.869
277.229	727.827
891.862	728.166
227.674	731.499
68.847	733.698
1383.853	736.225
866.825	733.901
1164.644	735.07
1074.102	735.647
323.048	736.195
412.206	741.603
985.625	738.487
499.8	741.37
1101.215	741.541
1574.581	741.262
606.054	743.705
274.722	745.908
521.892	746.828
101.039	747.376
1043.543	747.015
1547.993	747.61
444.239	748.407
357.785	749.937
647.119	752.362
876.811	752.03
1157.253	752.166
1073.955	753.77
905.345	756.322
1305.909	757.107
51.971	757.696
1387.04	759.755
838.129	759.291
1087.83	759.764
311.266	763.329
111.27	765.138
706.231	766.853
896.789	766.286
1290.232	768.282
9.832	769.91
414.047	768.905
546.409	768.654
1344.232	768.771
135.147	771.275
527.107	771.094
80.651	775.471
1188.767	774.34
600.177	775.366
1239.583	776.237
217.31	776.567
316.832	778.984
505.42	780.137
845.653	781.692
968.779	781.771
442.019	783.577
1402.703	785.658
566.857	783.437
1323.664	787.306
423.975	787.759
595.761	788.399
116.204	790.37
754.597	790.112
585.602	793.49
650.1	792.885
401.328	794.376
639.677	795.222
784.975	794.861
1365.498	794.78
1390.314	797.619
332.784	801.917
699.947	805.211
1139.302	801.346
19.376	804.542
267.712	809.129
895.223	806.267
1166.885	806.429
1238.028	806.298
1363.348	808.823
29.848	812.21
1403.276	810.974
291.5	812.18
1381.164	813.202
603.198	814.636
616.004	813.425
423.287	818.3
479.209	815.045
1073.356	816.44
459.59	817.662
161.14	822.479
712.843	822.271
1391.638	824.198
607.692	824.652
59.104	829.534
852.248	828.746
1008.187	829.411
1241.533	833.506
1355.152	834.949
555.611	836.83
1371.738	837.998
1185.714	839.309
700.251	841.729
884.767	845.109
113.074	846.574
786.538	846.326
404.069	847.602
454.638	847.19
1437.913	847.055
600.778	848.537
1523.091	850.252
60.462	850.434
1320.529	851.275
960.099	854.553
1162.511	854.864
717.961	856.951
1489.821	856.976
485.644	859.089
437.56	860.435
1430.925	861.08
1153.638	862.592
640.272	864.36
1362.388	866.036
532.553	866.228
336.463	867.084
737.626	870.073
1245.279	867.261
133.51	868.597
1060.263	868.205
164.872	868.58
495.157	870.007
546.309	868.413
603.844	869.805
1513.244	875.809
107.696	876.798
552.383	879.359
1117.64	879.951
1262.077	880.205
1566.04	880.342
1462.165	885.35
208.455	886.189
181.4	889.208
291.574	888.854
893.437	888.683
473.65	890.041
495.763	890.938
595.241	894.199
607.715	894.967
712.902	894.879
1217.962	894.93
761.22	899.132
636.072	900.938
1367.424	900.37
1300.411	901.732
88.574	903.31
923.922	903.422
1500.904	903.064
21.149	902.741
112.978	905.375
1478.599	909.734
785.63	906.046
1062.379	906.439
1119.787	908.002
1530.449	908.317
383.24	906.721
1442.328	909.102
1393.87	911.503
1511.983	910.862
608.193	911.405
80.546	912.104
589.055	914.501
1549.416	915.503
935.099	916.48
1201.612	916.81
573.862	917.133
636.028	920.49
1215.602	919.843
400.053	920.465
535.143	920.753
1052.044	920.641
371.503	922.393
1307.131	922.125
582.708	923.225
1148.31	924.517
752.5	925.799
954.853	925.431
729.366	927.076
1190.963	928.275
687.012	929.767
1103.693	929.863
1463.342	929.691
674.753	931.395
561.795	932.937
1055.994	931.648
247.597	933.888
1231.174	933.868
498.603	935.348
617.327	935.616
658.768	935.304
1241.924	936.194
943.257	937.077
849.122	939.858
871.735	939.208
148.721	940.723
387.17	941.448
679.028	940.741
911.832	941.177
966.316	941.563
1265.504	941.53
819.799	942.612
1326.553	938.375
60.504	943.974
726.467	942.503
1199.227	946.232
252.477	947.62
46.198	948.204
343.649	948.069
628.939	954.486
726.157	957.263
1159.795	958.063
1225.948	958.148
1495.207	957.089
244.826	960.402
1447.841	962.375
1491.487	958.367
1020.104	963.425
281.899	966.067
694.413	968.327
798.625	969.904
1154.373	969.172
129.724	973.168
823.004	975.131
378.101	976.124
624.6	977.23
1482.151	980.173
1444.45	976.804
339.618	981.402
779.734	982.566
307.653	981.691
1373.467	982.382
851.336	985.29
666.817	987.522
380.044	988.104
142.504	990.906
1568.913	991.032
913.686	992.884
616.425	992.467
944.95	992.681
1466.96	992.54
498.459	993.992
1155.148	994.724
415.739	996.148
568.384	996.028
1141.325	996.595
1309.004	996.574
513.828	998.147
1072.034	998.372
308.724	999.086
1037.828	998.542
88.607	999.694
371.541	1003.525
1329.797	1001.683
1415.618	1001.765
879.071	1002.185
1259.784	1003.674
856.526	1005.779
1368.407	1006.485
71.125	1006.909
596.289	1003.349
1404.474	1009.64
95.336	1009.715
596.428	1006.264
302.846	1010.424
598.511	1006.681
1181.151	1012.48
1472.43	1014.138
1343.743	1015.886
500.579	1017.784
525.358	1019.717
1137.001	1019.479
134.404	1020.367
842.397	1022.517
1242.679	1023.557
1070.3	1028.79
1129.42	1027.762
330.364	1027.565
817.906	1030.374
907.815	1029.662
417.539	1030.96
509.546	1028.672
938.913	1031.407
307.426	1031.692
1515.446	1032.233
1562.697	1033.042
351.673	1034.823
387.345	1033.966
1082.983	1040.48
1106.174	1042.278
1172.494	1042.176
542.658	1044.257
738.721	1044.385
1169.116	1040.834
387.984	1045.099
950.607	1050.364
1139.935	1045.96
1366.24	1045.698
1191.099	1046.086
1237.533	1046.076
1049.58	1048.127
863.349	1049.575
876.254	1049.507
435.726	1050.213
1534.435	1050.82
1288.635	1051.371
1426.406	1052.567
207.278	1049.904
1565.59	1058.293
497.226	1058.989
1098.935	1059.945
354.99	1060.267
162.288	1064.031
847.845	1065.487
1479.061	1066.483
508.693	1067.298
1075.857	1067.668
119.515	1069.674
762.214	1069.743
1054.618	1069.962
359.023	1071.577
1449.028	1071.81
713.919	1072.109
839.093	1074.772
860.525	1073.609
572.688	1074.154
173.403	1076.456
431.742	1076.405
1304.088	1079.976
1057.422	1081.254
459.173	1082.113
524.712	1082.291
405.374	1082.754
818.569	1084.36
995.315	1083.967
1234.642	1083.766
1464.831	1084.062
104.125	1086.041
191.796	1085.484
1215.129	1086.768
253.755	1086.613
748.405	1087.094
1399.719	1088.232
1479.33	1088.141
160.617	1088.863
718.569	1090.858
903.81	1092.411
730.073	1093.056
1239.754	1094.757
1309.476	1096.645
1477.472	1100.123
435.16	1100.62
509.704	1100.726
1343.795	1103.504
496.844	1103.745
875.672	1102.854
1078.078	1102.857
930.978	1104.064
238.155	1104.548
341.942	1109.888
1274.506	1104.82
859.025	1105.876
1247.987	1105.31
724.25	1108.57
125.038	1109.949
686.407	1109.742
200.474	1112.351
1338.72	1112.888
1540.324	1111.591
621.874	1113.687
461.012	1115.973
558.439	1115.407
579.713	1116.044
880.906	1118.138
1306.666	1118.092
1172.796	1118.651
363.409	1120.173
645.575	1120.802
1019.489	1121.581
435.341	1121.831
664.61	1122.403
1034.524	1123.837
1117.095	1124.237
566.199	1125.94
1288.235	1125.362
1150.896	1127.978
219.304	1129.441
860.013	1130.464
168.215	1131.219
540.885	1131.22
821.036	1131.77
1072.163	1132.691
290.465	1133.636
1223.396	1134.827
646.648	1135.317
1103.479	1136.847
839.227	1137.082
1471.527	1137.301
1243.419	1138.861
747.582	1140.7
863.797	1141.578
984.027	1143.039
183.356	1145.631
1141.234	1147.084
1440.415	1148.078
300.555	1149.79
585.516	1149.623
815.146	1156.356
974.61	1152.216
1377.173	1152.456
140.868	1154.538
600.742	1156.338
1086.062	1162.661
273.077	1157.384
1021.495	1160.065
1309.476	1160.786
1037.715	1161.458
387.98	1165.026
144.942	1164.951
1000.881	1166.159
1131.081	1166.461
1164.92	1168.049
889.422	1169.857
448.475	1172.813
866.129	1172.2
526.456	1172.864
367.871	1173.707
1046.798	1176.888
1276.011	1177.418
1435.763	1178.827
819.108	1186.5
1335.956	1182.666
401.913	1185.904
648.254	1187.508
1171.184	1187.566
457.178	1188.362
880.359	1188.275
637.523	1189.191
1004.709	1188.83
1055.362	1188.678
834.595	1189.453
1015.039	1189.847
319.437	1196.436
980.081	1193.348
432.899	1195.616
771.456	1198.055
1201.902	1200.257
473.767	1202.607
505.201	1207.62
646.547	1202.639
552.279	1208.683
386.731	1213.179
625.685	1212.848
1081.321	1214.098
170.765	1219.512
562.186	1218.511
326.328	1220.345
950.139	1224.009
648.776	1224.416
315.539	1225.047
511.189	1225.115
925.709	1228.472
253.83	1230.033
700.087	1230.316
1190.455	1232.031
1033.624	1232.933
447.989	1234.555
1389.385	1234.317
524.449	1241.047
1116.22	1242.003
1100.112	1243.94
318.923	1244.87
383.859	1247.418
919.64	1247.565
416.583	1244.419
412.335	1246.168
461.324	1249.459
406.088	1245.752
397.549	1247.001
409.42	1247.418
673.658	1251.937
1239.802	1256.627
402.23	1255.267
1306.228	1255.394
1162.547	1258.485
624.294	1258.462
939.664	1259.36
977.112	1262.764
1117.851	1259.111
1278.701	1259.45
1019.964	1260.019
1527.648	1263.707
1185.795	1266.435
735.321	1268.345
666.258	1270.031
1404.419	1268.413
1359.105	1271.631
1091.08	1277.434
960.601	1275.982
1179.524	1277.484
1300.069	1278.003
924.027	1277.966
937.206	1279.844
643.42	1280.373
1189.73	1280.39
696.023	1282.003
901.608	1282.249
1064.41	1282.171
1314.355	1282.136
664.786	1285.183
834.25	1280.738
973.231	1284.875
1006.714	1284.53
235.022	1287.518
576.009	1287.961
771.379	1287.964
483.514	1289.042
729.07	1290.512
328.287	1292.051
850.016	1291.374
1032.463	1296.783
1303.071	1294.371
1320.108	1295.1
693.913	1296.191
1374.474	1296.938
354.145	1298.575
619.467	1300.949
651.906	1302.714
941.29	1301.146
1107.031	1302.1
1235.339	1301.979
252.06	1304.323
264.084	1305.371
684.764	1306.939
696.688	1306.901
1155.905	1311.079
1027.52	1310.668
991.687	1305.966
1091.293	1310.011
733.423	1311.21
1181.255	1311.089
496.341	1310.436
1068.482	1314.27
1336.873	1317.839
316.679	1314.807
361.827	1314.271
514.299	1315.952
938.791	1315.724
744.985	1316.212
994.238	1319.024
1102.422	1319.575
1286.705	1320.495
684.304	1321.119
962.967	1320.864
534.634	1321.057
902.861	1322.082
1262.185	1323.924
724.767	1324.763
943.311	1327.447
913.922	1328.066
436.464	1329.853
743.006	1330.906
774.654	1330.173
1046.719	1331.828
1242.94	1330.405
763.137	1334.507
516.894	1336.145
654.738	1336.752
1284.182	1336.97
1406.561	1337.02
468.764	1339.278
844.066	1339.254
899.266	1339.966
156.016	1339.979
868.424	1341.168
643.683	1342.163
835.422	1346.534
601.795	1347.368
966.304	1353.297
819.589	1354.521
747.884	1357.915
847.578	1361.166
168.516	1355.791
952.598	1359.067
933.743	1361.523
458.567	1365.308
1200.09	1365.991
431.681	1367.571
693.452	1370.824
913.52	1372.467
619.471	1374.115
868.829	1374.479
760.749	1377.998
359.063	1378.387
966.284	1382.701
1245.096	1378.303
1258.906	1383.266
712.956	1383.976
908.905	1383.369
1046.953	1384.019
1191.509	1384.128
1223.261	1380.698
1134.474	1388.439
470.238	1388.505
1565.448	1390.542
336.424	1394.634
736.164	1391.527
998.613	1396.047
1178.787	1397.653
631.761	1398.409
1025.85	1400.731
468.55	1407.627
774.357	1404.216
1009.534	1403.153
935.409	1405.999
1076.542	1405.454
572.561	1408.556
649.601	1410.483
965.241	1412.854
503.915	1414.537
1171.101	1414.512
928.374	1416.927
758.731	1417.705
829.908	1418.996
1088.165	1419.432
1250.611	1418.044
1148.894	1426.733
1424.73	1427.045
953.612	1427.742
685.599	1428.794
1274.407	1429.629
1014.082	1436.781
726.589	1437.504
1002.235	1438.498
1116.281	1437.626
974.343	1441.153
407.646	1441.829
929.547	1442.076
846.719	1443.963
767.143	1446.072
804.817	1450.629
1160.334	1450.078
577.967	1453.85
833.015	1454.574
819.408	1454.647
435.576	1461.145
1002.295	1462.17
1478.159	1458.167
758.169	1467.938
1074.059	1467.91
1109.441	1468.133
1017.921	1468.215
490.329	1472.282
581.979	1472.767
774.172	1475.264
1124.134	1476.841
545.075	1478.194
617.918	1478.462
838.615	1480.256
670.855	1481.86
992.498	1481.956
1071.166	1487.333
764.371	1488.832
972.93	1489.134
1050.536	1494.28
655.096	1493.535
793.433	1493.447
1451.512	1495.891
539.418	1500.248
633.158	1504.001
85.591	1502.68
583.582	1505.83
600.347	1505.682
525.388	1507.404
750.125	1510.185
865.128	1512.65
987.323	1512.272
693.482	1517
963.172	1517.043
705.968	1515.644
1022.385	1520.274
642.864	1522.323
579.291	1522.826
1068.967	1526.026
148.95	1528.453
1013.857	1526.985
610.659	1531.707
764.016	1531.8
849.931	1545.748
769.418	1546.446
1153.249	1565.144
887.153	1576.553
1422.348	1576.175
1419.849	1576.453
