# Supplementary material for: On the randomness and correlation in the trajectories of alpha particle emitted from 241Am: statistical inference based on information entropy
Source: Sci Rep. 2022 Aug 12;12:13728. doi: 10.1038/s41598-022-17479-3 (PMC9374780; doi:10.1038/s41598-022-17479-3)
Supplement: Supplementary file 1 — Supplementary Information. [file 41598_2022_17479_MOESM1_ESM.zip › b4-1/points.TXT]

A	B
841.5	17.2
986.4	24.3
1091.2	24.1
904.6	23.6
817.1	28.6
880.5	29.7
1179	33.4
1761.7	34.4
831.7	38
660.8	39.3
699	42.6
1096	42.7
782.6	46.8
1229.8	49.8
742.6	51.5
658.2	52.6
977.5	57.4
1266.8	57.1
947	58.8
1127.6	58.8
609	61.2
1247.4	62
1611.9	64.6
886.9	65.9
907.2	67.7
735.4	68.6
874.6	70
1077	71.7
567.5	73
585.9	74
626.5	74.1
787.8	74.4
944.1	78.2
1147.8	81.3
659.7	81.3
695.7	84.6
1236.8	84
1001	85.9
711.5	86.5
842.3	89.2
1052.9	90.5
653.6	93.3
972.9	91.8
949.2	94.8
1291.7	95.5
1319.9	97.3
521.7	97.8
791.4	99.6
1236.4	97.2
588.8	99.9
890.9	99.6
823.8	100.6
1394.1	103.2
625.5	105.3
986.9	105.6
507.3	107.2
542.6	110.6
494.4	112
1165.8	112.7
1237.3	112.8
721.5	112.9
760.9	115.3
826	114.7
994.5	116.4
706.4	118.8
1395.1	118.2
1207.8	119.3
473.5	121.2
729.6	123.4
1410.2	122.2
1680	123.4
619.1	123.9
935.7	124.1
1609.8	123.5
649.9	126.8
515.4	128.1
688.9	131.9
1034.5	139.2
582.7	140
1614.8	140.9
1419.9	142.2
873.4	144.3
843.4	143.5
1227.7	144.2
1293.1	143.8
1205.4	145.5
487.8	146.6
654.4	149.8
500.5	152.6
1093.9	155.7
1420.8	156.6
1328	157.4
1438.4	161.4
1046	163.4
854.9	166.8
1059	166.4
1482.4	167.5
483.8	175.9
1023.3	175.2
393.1	179.9
948.1	181
1536.7	182.4
1124.4	183.9
1185.8	183.6
462.2	186.4
1379.7	186.6
621.8	188.1
1496.9	191
677.4	191.6
384.3	194
1078.4	194.4
593	195.9
868.4	196.2
1175.1	195.4
529.6	200.3
1349.5	198.9
413.8	199.8
935.7	199.8
1127.5	199.6
396.9	201.8
1140.6	200.6
1465.8	201.2
618.4	201.3
1208.3	201.9
1382.7	200.7
1482.9	202.6
1827.4	204.8
360.4	205.2
1278.7	207.9
1048.1	210.2
467.3	212.1
569.2	213.4
882.4	214.3
343	215.4
1355.1	216.7
1395.7	217.6
389.6	218.2
1482.2	218.1
1041.1	222.1
662.3	222
1145.1	222.5
850.2	224.8
1424.7	225.9
350	228
455.2	227.9
1273.6	228.9
1225.6	228.9
1257.4	228.9
1372	230.4
437.1	230.6
884.8	229.2
1165.6	231.9
1474.6	234
1112.9	235.1
548.7	235.7
466.7	239.2
1437.2	239.5
605	242.1
766	241.1
345.9	241.8
1537.5	244.4
1100.5	245.7
1329.3	245.6
779.8	251.1
1673.1	250.6
1144.7	252.8
1419.6	252.9
376	258.4
818.2	260.2
1294.8	258.4
1393.8	259.4
1618.9	262.3
619.5	262.4
1209.4	266.4
694.7	267.3
413.8	268.8
1191.6	269.4
1034.1	271.3
1136.9	271.5
1298.8	270.8
1180.4	273.5
312.8	272.4
542.6	275.9
403.1	277.8
932.7	279.8
913.7	281.2
1489.6	280.6
1537.5	281.6
1207.7	283.3
578	282.9
1071.6	285.4
1121.4	285.2
1173.7	286
469.2	286.2
1301.6	285.3
637.5	288.7
1287.5	290
238.7	290.4
1624.4	291.5
1404.4	292.8
731.4	294.5
758.3	293.6
1034.5	292.8
509.2	295.5
1151.3	295.6
1429	295
609.2	298
489.9	299.4
1588.8	298.1
956.7	298.4
422.1	303.5
924.3	304.4
456	304.7
907.6	303.7
566.9	305.9
1287.6	304.7
1526.7	307.4
1544.2	307
541.4	308.6
1595.4	308.5
345.2	309.9
772.3	310.3
953.8	310.4
1330.9	310.5
1460.4	311.2
842.2	312.2
691.3	312.5
389.7	314.6
1507.9	315.2
1052.9	315.8
1568.9	315.6
1089.7	317.2
215	318
892.7	317.5
1143.9	319
1362.6	317.8
412	318.8
1618.2	319.1
1592.7	321.5
508.2	323.5
766.3	326.4
343.2	326.2
1529.1	326.6
1704	327
931.5	327.6
1254.7	327.8
294.2	329.1
1048.8	328.5
879.5	331.6
1421.5	332
1513	331.1
250.6	333.9
1117	333.2
1031.5	334.6
1368.5	335.3
415.7	339
545.7	336.2
236	338.5
891.6	339.3
976.3	340
1292.2	341
1660.5	340.8
810.5	341.3
559.3	343
375.5	346.3
1042.4	345.6
1241.9	345.8
692.9	346.7
1091.6	348.6
224	350
1203	351.2
720.3	353.4
553.5	357
411.9	358.5
762.4	358.8
867.8	359.3
395.4	360.8
1067.6	360.9
1355.5	361.7
1135.6	365.8
670.3	366.8
238.8	368.1
1042.4	368.8
860.6	372
427.5	374.5
547.3	375.8
1359	374
564.1	375.8
1665.4	375.6
598	377
1000	376.6
922.3	379.5
643.3	381.5
1138.4	380.8
349.2	383.1
907.8	384.1
421.3	387.9
227.3	388.3
281.6	389.4
1622.1	388.5
588.6	390.6
1160.4	389.3
738.6	391.6
1250.7	391.7
1583.1	392.3
631.8	393.5
251.2	395.3
327.4	396.4
1138.5	394.5
1402	396.4
1699.6	395.5
659.5	397
823.1	396
265.5	398.2
722.8	397.5
1215.4	397.8
1338.8	397.9
566.2	400.6
1684.8	402.1
544.2	403.1
469.1	403.6
617.4	406.4
1522	405.8
1639.5	405.7
1671.7	405.3
514.5	406.8
1197.2	405.5
417.6	408.6
482.2	411.1
1628.9	412
1134.4	412
1338.5	410.5
1510.6	413.7
1251.6	413.4
1316.5	414.4
150	416.1
1302	416
936.4	416.7
1373.6	416.5
727.5	418.9
1202.2	416.8
287.3	418.3
703.7	418.7
788.1	418
963.1	422
743.9	424.3
253.1	424.9
597	423.6
1383.4	425.9
186.1	425.6
297.8	426
1151.8	426.3
945.1	428.1
1046.5	427.4
1727.4	428.1
1515	428.2
1760.2	429.4
840.7	429.9
1065.8	428.8
174.4	432.8
1345.2	433.5
1496.5	434
443.2	434.8
764.4	436
370.9	438.1
896.4	438.9
693.8	439.6
726.4	439.5
1093.9	440.4
1150.2	439.5
1163.3	441
427.9	442.8
1331.1	440
997.1	443.3
1220.7	442.9
313.5	443.8
1387.3	444
1549.7	442.5
1572.1	444
496.9	447.9
916.5	447.2
1232.6	450.7
1404.8	449.7
1083.1	451.9
901.1	452.8
1248.9	452.2
1641.2	452.8
1171.8	454.4
1379.6	454.5
574.2	455.2
626.5	455.1
1046.9	454.4
1103.3	457
544.4	458.2
319.3	459.8
516.3	460.2
1123.5	460.5
1491.5	461.7
221.4	462.9
237.1	463.3
1021.9	464.2
1660.3	465.6
617.6	467.2
1329.7	466.6
1690.8	468.2
330	470.8
1676.4	470.4
711	471.3
778	472.2
1482.6	472.9
1027.9	474.3
1730	473
1401.6	474.9
1374.2	477.1
1469.9	477.8
1519	477
593.4	482
578.9	484.5
766.2	484
496.3	485.2
658.6	486.3
254.6	488.9
1729.6	485.6
362.1	489.5
292.3	490.3
603.6	489.1
715.9	491
1455.9	489.5
1189.4	490.4
1219.4	489.2
227.1	492.6
879	494
1555.3	493.6
1243	494.6
1209.3	497
901.2	496.4
493.4	497.4
1797.7	497.7
268.9	499.3
526.1	499.6
413.7	500.8
984.3	501.6
604.7	501.8
1005.5	503.9
1617.6	504.1
567.4	508.5
658.5	507.6
1041.7	508.4
1215.2	509.8
401	511.9
1092.1	514
1341.4	512.2
1077.1	514
270	513.6
428.1	514.7
1328.3	515.6
1432.3	514.9
1469.9	516.3
779.9	516.3
1027.8	517.5
1362.9	517.4
378.4	519.2
1395.2	516.9
1747.9	519
1695.4	520
1059.6	520.9
341.6	522.8
461.1	523.1
591	523.1
1158.9	523.6
1594.7	523.1
1669.9	523.5
809.6	526.7
1186.2	527.3
164.5	528.2
577.4	527.4
299.4	528.2
1298.9	528.7
1380.7	529
1394	532
1276.4	530.8
1487.6	529.4
1236.4	530.1
178.1	531.5
833.4	531.9
611.3	533.4
1362	531.3
434.6	533.2
479	533.3
1647.5	533.9
1023.5	536.6
1347.8	536.9
892.3	538.7
1686.8	539.1
372.9	539.9
225.7	541.5
295.6	541.3
727.7	541
1705.3	542
660.8	542.6
579.4	544.5
634.5	543.6
1221.5	544
1260.2	543.5
136.3	545.6
752.5	545.2
439.3	546.5
596.8	546.9
365.5	551.4
1462.4	552.9
1773.9	553.4
1356	554.8
971.3	554.9
145.7	555.8
1315.6	555.5
919.3	557
1261.2	555.9
1446.6	557.1
230.8	560.1
856.8	558.8
430	561.2
1555.8	560.6
1142.7	561.4
1497.1	562
1100.6	561.9
1306.2	566.5
1606.6	565
1723	564.9
456.6	565.5
1214.4	566.4
1422.6	565.5
376.2	566.4
1268.2	567.3
140.5	566.7
404.8	567.1
470.9	567.8
1057.5	567.7
1240.9	567.8
1620	567.4
1486.2	569.9
888.5	570.1
728.6	571.5
861.1	570.2
1280.9	571.9
1638.3	570.9
1781.1	572.8
548.1	572.6
965	576.1
298.4	577.4
1408.9	577.1
1081.8	579.4
691.5	579.4
1697.5	579.7
1368.1	580.5
165.7	581.7
1019.4	581.9
1309.6	582.1
1645.7	584.6
1713.5	583.3
1828.5	584.2
554	583.5
1356.5	586.9
1464.8	585.9
1594.8	585.9
871.1	585.9
334.5	587.6
446.9	588.3
636.1	589.1
1380.7	590
1417.8	591.8
216.1	593.1
1582.1	593.5
1180.1	594.5
1196.3	593.6
1303.3	597.7
1452.3	600.8
1046	601
1060.6	600.9
846.2	601.2
398.9	602.5
1112.5	602.7
1163	602.9
1263.1	602.5
195	603.8
595.2	605.4
298.8	606.4
750.6	605.6
1203.6	606.4
326.8	608.2
1555.1	606.8
1625.1	607.6
697.8	608.1
623.6	610.3
1817.3	611
1430.8	611.7
1701.2	611.8
1837	611.4
665.8	613.6
1170.9	613.6
1638.1	615.4
1454.1	614.5
1616.1	616.3
648.3	617
739.5	616.7
844.2	616.6
1575.4	618.3
1348.6	618.9
1548	619
1088.8	619.5
1771.2	619.9
174.8	621.6
1532.4	621.2
1600.7	621.5
189.5	622.9
457.9	622.4
988.2	623.7
1054.8	623.1
775.1	625.1
444.4	625.5
622.1	624.5
1111.7	626
1175.5	625
1792.2	625.4
335.1	627.6
1626	627.5
1742.3	627.9
1246.6	629.4
294.2	630.1
956.7	630.5
1423.5	629.5
1506.6	630.2
1337.3	631.7
976.5	633.7
1280.3	633.1
130.4	633.9
681.6	634.8
1261.9	633.9
1476.4	633.9
1804.5	634.3
662.6	635
1445.6	635.7
237.6	638.2
714.8	638
96.9	639.2
1158.5	641.9
1593.9	642.2
61.8	643.6
190.4	644.1
810.2	645.9
1434.8	646.6
1103.7	646.5
1028.7	646.3
842.9	649.4
229.3	651.5
915.9	651.2
1408	652.2
109.4	653.4
460.5	654.6
544.7	654.2
156.1	656.1
519.7	655.7
1347.4	656.5
210.9	657.4
1800.6	656.8
1135.4	658.1
280.5	660.8
1147.4	660.7
1362.7	660.3
582.6	661.8
1774.2	661.3
736.4	662.9
870.8	662.5
1190.9	662.1
98.4	664.3
235.2	664.8
1639.6	665
1242.3	667.3
1857	668
331.7	670.3
1435.4	671.2
818.2	673.5
1538.5	671.7
504.3	674
1465.8	675.1
170.4	676.3
586.9	675.2
1111.2	675.3
1253.4	676.5
1284.6	675.7
1698.9	677.1
835.8	678.3
1396.9	677.9
530.1	679.5
279.4	681.7
747.8	681.3
1069.7	680.5
1728.9	683.1
127.3	683.6
446.2	683.8
597.4	684.9
621.2	685.8
334	686.2
1684	687.2
760.4	687.3
894.9	687.7
1743.5	687.4
1763.5	687.7
646.1	688.5
1777.1	689.3
76	692.4
1181	692.3
1662.4	692.3
1250.2	692.4
1868.8	695.1
937.1	698.3
1207.2	694.9
1650.4	698.8
1693.2	700.1
756.4	699.6
1269.1	700.5
1199.5	704.3
1330.8	705.4
1406.5	703.5
863.4	705.2
813.4	705.1
111.8	705.8
992.2	706.6
1593.6	706.8
552.1	707.3
583	707.8
796.3	707.8
1022.4	708.6
1134.8	707.5
1052.5	709.2
328.4	712.3
1439.7	712
758.2	715.9
777.8	714.7
1141.4	717
161.7	718
560.5	718.1
1544.5	717.7
1097.7	719
912.5	719.1
1191.8	720.3
1315.1	720.3
1845.9	723.2
146.4	725
831.4	725.6
374	726
1799.3	726.9
48.9	728.2
131.8	727.9
1066.3	727.1
694.7	728.5
511.2	729.9
1618.7	729.9
1403.9	730.9
1577.3	730.7
1773.4	733
1531.1	733.5
575.8	734.9
855.8	734.8
1544.4	735.1
1466.7	735
1658	736
233.2	736
1118.5	736.6
1886.2	736.1
182.6	737.2
301	738.1
1387.4	738.6
1514.8	738.4
1810.1	741.5
398	742.4
884.4	742.7
1587.5	743.4
1703.8	742.5
535.8	744.8
1764.7	745.4
1322.3	745.4
922.2	746.8
419.6	747.6
481.5	748.1
1469.8	746.9
736.5	748.5
444.6	751.4
666.9	750.8
1341.7	751.1
1852.1	752.6
946.4	753.3
1231.7	752.5
1390.7	753.8
1800	756.1
248.4	757
656.1	757.9
840.2	758.7
866.8	757.6
1773.3	758.3
620.1	757.9
1422.9	758.6
501.4	760.4
1167.9	759.8
1445.5	762.6
189.9	764.3
465.3	764.3
608.2	764.4
1230.7	763.8
483	767.4
719.8	767.7
1128	768.1
1264	766.5
1490.8	767.8
174.4	768.9
1306.6	770.1
1360.8	769.9
1060.5	772.6
1197	771.8
1429	771.2
89.2	773.5
371.8	773.8
72.6	773.4
249.2	773.5
142.2	775.2
1711.4	774.1
35.2	775.4
1076.6	776.5
557.6	776.2
426	777.8
602.9	777.9
234.5	780.3
1263.1	779
1740.8	782.5
342.1	783.9
1826.6	783.6
395.7	784.8
775.5	784.7
254.3	786.6
743.1	786.5
693.2	786.4
895.8	789.9
587.5	790.8
1401.3	792
1325.9	793.4
1189	794.6
41	796.7
295.4	796.8
1568.7	796.1
1436.4	796.1
197.6	797.6
1761.8	797.8
1275.9	799.2
61.7	800
967	798.8
328.7	800.9
496.7	801.1
710.2	801.3
227.9	803.2
1091.9	803.6
1408.6	803.5
1534.7	804.1
627.4	804.8
189.5	807.6
1807.1	806.6
432.1	806.1
953.3	808.8
1321.7	808.9
1041.3	809.2
1119	811
1357.5	809.9
344.1	811.7
774	812.1
1309.6	813.5
319.1	814.4
568.1	815.4
1298.3	814.5
523.5	817.8
1341.4	817
1842.4	817.6
427.7	818.4
451.6	818.1
1010.7	818.7
184.7	820.1
815.2	820.8
371.5	822.2
579.8	822.8
1149.1	823.5
1278.7	822.9
626.4	824
1295	826.2
441.9	827.7
1467.8	826.9
924.8	826.9
1129.2	828.7
1329.5	829.5
891.4	831.9
1065.3	831.2
1202.6	831
1685	834.3
906.2	836.8
302.9	838.4
1056.1	839
653.7	840.8
785.8	840.3
1282.8	840.9
1834	841.2
528.4	841.9
613	841.6
690.5	842.1
1383.6	842.9
1404.7	843.4
667.6	844.5
1479.6	844.5
939.9	848.2
344.7	850.9
1364.7	850.5
628	852.3
752.2	851.9
590.7	856.5
206.6	857.6
680.7	856.9
887.5	856.3
1410	855.7
1520	857
1132.8	858.3
95.4	858.5
799.9	860.6
1395.3	860.2
1776.7	859.5
1716.7	860
527.1	861.1
930.6	862.3
1667.7	863.1
1312.7	862.9
299.1	865.7
476.2	865.8
1036.5	866.7
918.3	868.4
1554.4	869.1
1150	871.1
582.1	872.3
1080	870.6
257.9	876.3
351.9	876.1
732.6	876.6
871.1	877.4
1604	876.4
1265.8	877.7
73.1	879.3
367.6	878.5
441.8	880.3
691.5	879
1629.4	878.8
599.5	879.2
1815.2	881.1
303.5	881.3
204	884.1
1082.7	883.8
1742.9	884.3
534.7	886.7
412.7	887.2
1620.1	887.4
426.8	887.7
644.1	887.5
749.1	887.7
1179.6	888
1556.7	888.8
723.9	887.9
1481.7	888.4
1193.3	889.5
1457	890.3
55.7	891.4
266.7	891.4
1270	890.4
975	893.8
925.7	895
83.2	896.4
241.1	897.8
628.3	897.4
1744.3	896.6
334.6	900.1
569	901.6
354.8	902.6
1154.6	901.4
367.6	905.4
403	904
1246.3	903.9
1324.1	905.1
263.7	907
492	906.1
1233.1	905.5
1766	906
1277.5	912.3
1021.5	909.8
1127.9	909.3
1635.3	910.1
1740.9	913.1
1882.7	912.5
959.8	915.3
1198.5	913.9
510.8	915
1150.6	915
1507.6	916.5
99.6	917.1
997.7	916.2
45.9	918.3
1084	919.4
1055	920
1783.8	921.4
971.9	921.5
293.1	922.2
361.6	923.3
1470.2	923.2
1801.6	923.2
835.1	923.8
181.3	924.6
1636.6	923.5
1239.2	925
637.7	925.6
1606.5	925.1
770.6	927.3
1882.2	926.7
954.1	929.4
1122.3	929.9
673.6	930.4
281.4	933.1
646.1	936.2
1091.7	938.2
932.7	936.6
1176.8	936.4
1476.1	937
1604.6	938.1
1832.9	939.3
1157	939.9
96.1	940.7
514.4	941.7
1737.7	941
325.4	942
155.6	940.5
600.3	942.5
756.4	942.8
1399.9	942.3
1329.6	944.6
1350.9	943.7
1788	945
260.1	946.7
1522.8	947.8
1169.3	949.6
1192	947.7
1422	948.1
1637.4	948.7
1391.3	951.1
1772.3	949.4
843.9	950.6
1723.7	951.5
804.4	951
245.5	953.3
1342.4	953.7
1506.1	953
157.3	951.4
473.4	955.5
1804.7	955
351.6	956.5
136.9	957.5
226.7	958.5
113.5	959.3
859.3	958.5
498.6	960.3
546.8	960
1444	960.1
566	960.9
689	960.8
878.6	960.4
1663.8	960.7
1462	961.3
369.3	962.9
1495.4	963.3
1552.4	963
1063	963.4
1365	963.3
288.2	964.4
447.8	964.4
1187.7	963.6
983.1	965.9
464.4	968.3
483.7	969.5
782.1	969.1
1602.9	969.2
144.4	970.7
1309.9	969.4
1280.8	970.6
1431.6	971.5
1623.9	971.6
873.4	972.4
1131.8	972.2
643.9	972.3
1012.3	972.7
1071.5	973.7
1195.1	973.5
524.3	974.6
1295.2	973.1
724.1	974.9
1400.7	975.3
303.1	977
97.5	978.8
1536.3	985.2
1381.7	986.7
71.4	987.9
802.2	988.3
927.7	988.6
1010.8	986.1
1811.6	987.9
1684.2	989.3
881.3	991
1182	989.6
1483.4	990
91.2	994.4
489.4	993.2
1601.4	992.6
38.5	994.8
1509.6	994.2
1566.3	993.9
1631.4	994.5
18.8	996.1
678.5	996
1582.2	997.3
52.5	997.7
818.4	997.6
1613.6	998.3
162.9	998.8
1039.2	997.4
1706.2	998.9
1773.7	998.8
250.9	1000.2
273.6	1002.8
575.2	1004.1
763	1005.1
795.3	1004.7
435.3	1006.8
516.2	1006.5
746.3	1006
353.3	1007.9
1250.3	1009.3
1808.3	1008.4
1736.9	1011.8
87.4	1014.7
849.9	1015.1
1684.2	1014.9
282	1016
1428.6	1019.7
1859.8	1019.4
750.3	1018.5
1132.4	1020.2
1016.5	1023.2
1357.7	1025.1
98.3	1026.4
537.1	1025.9
1417.3	1027.3
771.7	1027.5
796.1	1028.1
500.5	1028.5
843	1030.9
1178.7	1029.7
1373.7	1030
622.8	1031.9
998	1032.5
1657.7	1031.2
1128.5	1033.2
1584.8	1033.5
210.4	1034.6
714.4	1035
1167.9	1036.9
1198.4	1035.8
1338	1036.8
1507	1037.6
657.5	1039.3
1539.7	1039.8
274.5	1041
1231.3	1041.1
154.3	1042.2
670.8	1041.8
1598.3	1041.3
772	1040.5
66.4	1044
953.7	1044.4
1014.3	1044.2
118.3	1045
755.5	1046.6
1362.6	1045.9
1076.6	1046.8
1660.5	1046.7
134.2	1048
469.3	1048
787.8	1047.4
851.1	1048
1125.2	1048.2
1499.4	1047.6
1524.8	1047.9
820.6	1049.2
1049.6	1049.4
627.2	1050.4
835.2	1049.6
970.6	1050.9
1348.5	1049.6
1879.1	1050.7
1549.7	1051.4
1328.6	1051.4
416.3	1054.3
1274.4	1054.2
1799.8	1053.5
109.6	1058.1
688	1055.9
917.9	1056.2
1139.4	1054.7
637.9	1057.1
1683.1	1057.1
544.9	1059.5
1258.5	1059.4
1478.3	1060.6
192.6	1062.9
1074.9	1063.3
1187.7	1062.7
1524.9	1063.3
800.8	1064
1846.5	1064.9
86.3	1069.8
1269.4	1070
974.1	1071.3
1015.7	1071.3
267.1	1071.5
812.1	1073.5
1001.8	1071.8
318.5	1074.3
739.7	1074.8
1051.5	1074.2
1754.3	1074.1
668	1074.5
698.7	1074.8
545.5	1076.1
1703.6	1075.9
1100.6	1076.4
205.3	1078.8
1510.4	1079.5
1809	1081
85.2	1083.3
426.6	1085.5
1189.1	1085
1475.3	1087.1
1643.2	1084.9
1889.6	1087
626.1	1088.8
1587.3	1088.9
775.1	1089.7
976.1	1091.1
1039.7	1091.5
1743	1092.9
215.5	1093.3
285.6	1093.7
1815.5	1097.3
94.4	1096.9
1462.4	1095.1
578	1098.1
1193.9	1098.7
1503.5	1100.7
1710	1102.4
1421.4	1104.4
702	1105.4
1094.1	1105.7
1263.1	1105.8
1531.8	1106.4
1788.1	1106.4
860.4	1106.6
208.1	1108.5
838.2	1108.1
670.8	1108.7
1248	1108.8
1676.8	1108.7
1398.8	1111.4
978.8	1111.6
58.6	1113.3
964.8	1112.4
625.4	1112.4
540.3	1115.6
1491.8	1117
1567.9	1116.5
472.1	1117.9
1190.4	1118
357.2	1119
1176.7	1117.9
1811.7	1119.1
249.1	1121.1
829	1121.6
1874.9	1120.3
1366.1	1121.8
492.6	1122.9
1023.8	1122.3
1152.4	1123.6
717.1	1125.6
1271	1124.7
1092.2	1126.5
872.5	1128.3
966.4	1127.5
1442.7	1128.7
1525.4	1127.4
526.4	1129.5
1697.2	1130.3
338.7	1130.4
914.3	1131.2
1105.2	1132.1
1560.4	1133
887.7	1132.3
1141.2	1134.2
1042.8	1132.8
1506.3	1133.7
405.2	1134.1
1280.6	1136.2
1609.9	1135.5
1635.7	1135
1122.7	1136.2
247.1	1136.6
810.9	1137.9
508.2	1140.5
688.8	1140.6
748.9	1138.4
1387.8	1140.5
1670.3	1141.1
762.2	1142.8
1034.4	1142.2
281.5	1142
1528	1142.1
859.9	1144.4
1173.4	1145.8
380.5	1146.9
953.7	1147
600	1148.6
1258.4	1148.9
344.9	1150.1
665.9	1150.9
542.2	1151.8
1192.5	1151.7
526.8	1153.9
1357.7	1152.7
1437.5	1154.3
561.2	1156.1
576.6	1155.9
996.4	1155.6
1391.9	1154.8
1643.2	1155.6
1780.8	1155.3
692.1	1155.9
187	1158.9
475.9	1157.9
961.5	1156.2
1830.7	1157.6
56.6	1159.6
736.9	1159.7
1372	1160.5
1799.6	1161.1
1082.7	1162.9
1145.7	1162.7
146.3	1164.8
266	1163.4
777.1	1163.6
954.5	1165.4
1339.1	1166.6
975.9	1167
1254.6	1167.1
1580.1	1166.9
1672.4	1168.3
871.5	1169.2
1655.5	1169.7
1139.1	1176.7
1166.6	1172.6
649.9	1174.5
1320.9	1174.3
294.1	1175.4
1404.5	1174.5
101.4	1175.8
1226.3	1176.5
1775.8	1177.3
124.7	1179.5
950.1	1179.1
1155.3	1181.1
1837.1	1178.8
322.9	1182.2
192.5	1184.9
874.6	1182.4
921.2	1184.2
1061.5	1183
1504.4	1183.1
1584.3	1183.1
270.6	1186
558.8	1185.6
1412.1	1186.2
496.2	1187.3
1438.8	1187.4
737.2	1188.2
823.7	1189.3
103.9	1187.9
337.1	1191.4
457.1	1191.1
861.2	1192.1
1379.6	1191.6
478.6	1193.1
770.8	1192.5
310	1192.3
537.8	1194.8
803.2	1195.1
1013	1195.3
1222.1	1197
1327.4	1196.8
1582.1	1196.1
1508.8	1197.2
524.4	1200.1
1608.2	1202.5
700.1	1203.6
1711.1	1203
305.2	1204.6
775.8	1206.1
1092.6	1205.7
1481.1	1206.1
1693.8	1205.2
1108.2	1206.7
1671	1207.1
1339.2	1208
135.2	1210.5
808.1	1209.7
1577.4	1211.1
554.3	1212
464.7	1212.3
962.5	1214.3
1014.7	1214.4
1351.7	1214.9
337.4	1216.4
151.7	1216.6
1768.4	1217.8
444.3	1218.3
1253.5	1218
1613.6	1219.6
357.4	1220.3
949.2	1220.5
976.3	1219.9
1568.4	1220.3
203.8	1221.5
165.7	1220.4
710.8	1223.9
839	1222.8
219.1	1223.7
523.2	1224.1
370.8	1225.1
408.8	1226.1
175.5	1229.6
554.5	1227.4
889.7	1228.5
281.4	1228.2
1441.7	1231.1
993.6	1230.3
1378.7	1231.3
1122.6	1232
1031.7	1232.2
1417.1	1235
1758.9	1235.2
427.5	1235.1
1494.9	1235.8
306.1	1236.5
1638.3	1236.1
1211.2	1238.6
1527.5	1237.3
1350.8	1240.1
644.6	1240.2
692.7	1241.7
805.1	1243.4
1195.8	1243.6
1574.3	1244.3
791.4	1245.4
1029.5	1244.5
1448.5	1246.4
1473.5	1247.5
1513.9	1248
1547.4	1246.7
1005.6	1247.1
1395.9	1250.2
1070.1	1249.1
162.5	1253
1583.8	1255.3
1214.8	1256.5
877.1	1256.4
572.3	1257.2
113	1258.7
1259.5	1259.2
629.4	1260.3
1170	1261
1282.9	1259.3
1560.2	1259.8
1086.9	1261.7
432.6	1263.8
543.7	1265.9
1631.4	1265.6
399.8	1266.5
475.8	1266.8
1153.4	1267.8
1395.3	1267.7
779.9	1270.3
1049.8	1270.2
698	1273.5
1312	1272.2
863.3	1277.1
1220.5	1276
604.7	1275.5
140.3	1276.3
1169.1	1278.1
875.8	1278.8
249.7	1279.3
1614.8	1279.9
823.8	1281.3
958.4	1281.4
1072.7	1283
1420.8	1283.4
311.8	1283.4
1400.9	1284.4
229.9	1285.4
1208	1286
169.1	1287
132.3	1288.8
1465.2	1287.4
1369.3	1290.2
1001.8	1293.9
1556.7	1293.5
246.4	1295.4
448.6	1294.6
737.7	1297.1
199.6	1297.4
1522.8	1297.4
1576.3	1297.6
121.3	1300.4
842	1297.7
1423.7	1299.4
1676	1299.8
1192.8	1301
1634.9	1300.2
725	1303.6
1061.7	1303.5
1338.3	1304.1
357.6	1306.6
682.4	1306.8
1035.7	1306.4
551.5	1307.6
848.1	1307.9
1558.7	1308.3
1082	1311.7
1290.5	1312.4
900.4	1313.4
1020.1	1313.2
1048	1313.9
1308.9	1312.9
1433.9	1313.2
943	1313.2
1187.8	1313.9
421.6	1315.7
1265.2	1314.9
1137.2	1316.4
1744.8	1315.9
375.6	1317.2
885.1	1316.9
664.4	1317.3
1004.8	1318.6
228.4	1319.2
196.8	1320
214.1	1320.4
713.6	1320
310.5	1321.8
1423.9	1322.4
1675.9	1322.1
550.5	1324.1
1345.7	1326.2
1774.1	1324.9
761.6	1325.3
1124.5	1327.8
1190.8	1327.3
1704.6	1329.2
1736.9	1330
898.1	1331.3
1031.5	1332.3
240.1	1333.1
936.2	1333
612.8	1333.4
695.2	1333.9
769.6	1337.5
1066.6	1337.3
309.2	1337.9
1606.1	1337.5
998.1	1338.8
1213	1340.1
1745.9	1341.8
642	1342.4
889.8	1343
1725	1341.7
112.5	1342.7
1473.7	1342.9
1653.6	1343.3
399.6	1344.2
735	1344.4
1500.9	1343.9
1025.9	1347.1
440.9	1348.7
698.2	1351.3
226	1351.9
1573.9	1353
1760.5	1353
618.7	1354.6
1083.4	1355.8
1245.3	1354.3
141.5	1356.8
1300	1357.7
1014.7	1359.2
164.3	1363.1
805.1	1361.9
846.8	1363.6
612.1	1366.6
676.5	1365.4
1721.7	1365.9
832	1368.3
948.6	1367.8
1289.7	1368.3
906.5	1370.3
1023.5	1371.1
272	1373.1
1040.3	1372.2
230.7	1373.8
247.9	1373.1
1106.8	1374.7
1188.9	1375.5
295.9	1378
683.3	1378.2
323.5	1379.6
576.2	1381.1
1361	1379.5
1422.8	1379.9
523.4	1382.7
649.8	1381.8
1506.7	1381.8
693.7	1384.1
723.8	1383.7
794.4	1383.1
1333.7	1384.1
1741.4	1384
1522.2	1384.8
1568.3	1385.8
832.3	1387.7
903.1	1386.7
1235.4	1386.1
279.4	1387.9
747	1388.6
1180.1	1393
1296.9	1392.9
1648.1	1392.8
1375.1	1394.4
1544	1394
633.9	1395.4
1242.9	1396.1
494.3	1396.7
319.2	1398.1
1121.2	1399.2
1351.4	1401
1309.3	1403
464.2	1404.3
525.4	1407
1400.2	1407.2
1596.4	1408.7
1548.5	1409.2
189.3	1413.1
740.9	1411.3
886.9	1412.7
701.3	1413.1
976.3	1413.7
268.2	1415.1
628.3	1416.7
1484.2	1416.4
538.3	1417.8
1683.1	1418.7
448.4	1419.5
1431.1	1419.1
957.9	1420.1
1236.7	1419.4
945.7	1422
837.2	1423
1127	1424.7
1516.3	1424.4
1281.7	1426.5
1561.1	1426.3
355.3	1426.6
718.5	1427
1225.3	1428.5
217.4	1429.4
1503.2	1430.6
399.2	1433.6
846.9	1433.7
921.7	1433.2
1115	1434.4
1334	1434.2
1387.3	1434
252.4	1436.8
636.7	1436.9
342.5	1438.8
971.8	1438.2
1168.1	1438.5
939.2	1439.6
1590.4	1439.9
1071.3	1442.1
182.5	1443.5
313.4	1444
1272.2	1443.5
377.5	1446.4
1007.9	1446
1091.4	1445.8
355.9	1445.9
1566.3	1447.8
686.1	1449.4
1714.7	1450.5
408.5	1451.2
1541.9	1451
764.3	1453.1
1512.5	1452.6
190.4	1455.5
1042.9	1455.1
1153.3	1457.6
1198.9	1456.8
1256.2	1458
1271.5	1456.4
359.5	1456.6
1019.2	1458.9
450.4	1460.8
883.3	1458.8
1643.8	1459.7
523.3	1463.7
732.4	1462.9
1448.6	1461.8
1352.6	1463.6
1398.5	1464.6
319.6	1465.8
377.6	1465.6
618.3	1465.1
966.5	1465.6
1296.4	1465.1
1552.6	1465.7
594.2	1468.6
717.8	1468.4
1438.8	1468.8
919.3	1468.6
1378.3	1469.7
214.6	1470.6
1179.8	1469.3
1160.2	1471.3
1089.3	1473.4
1009.5	1474.7
463.2	1475.9
545.1	1475.8
648.7	1475.9
849.1	1474.3
1357.8	1476.6
1263.1	1477.5
762.1	1478.9
1246.8	1478.6
1471.1	1479.9
477	1483.3
1050.8	1483.3
1299.1	1486.6
1367.7	1486
890.2	1487
1146.5	1487
1513.2	1487.1
1178.3	1489
413.7	1489.9
501.3	1491.5
962.8	1491.6
1098.2	1493.2
1347.1	1493.1
273.2	1495.3
818.7	1494.8
549.7	1495.9
606.1	1495
471.4	1495.7
652.7	1497.1
1562.8	1497.3
1274.6	1498.1
973.3	1503.1
1543.4	1502.9
1060.4	1505.5
864.5	1507.8
987.1	1508.2
1045	1508.8
586.3	1510.2
1299	1509.6
1192.6	1511.2
1433.2	1511.7
1272	1511.5
1632.8	1512.4
1358.7	1516.3
357.8	1518.2
1113.3	1517.6
1597.3	1519.5
689.7	1521.3
814.9	1521
1405.3	1520.7
1583.4	1520.9
1224.8	1523.7
947.4	1525.5
1100.9	1524.7
438.2	1525.4
897	1526.3
1185.1	1526.3
1201.6	1525.5
495.4	1527.7
920.6	1527.6
1258.1	1526.6
423.2	1530.1
452.6	1528.4
1543.3	1529.6
299.7	1530.3
762.8	1530
1470.6	1529.9
626.1	1531.8
784.7	1533.1
1366.4	1532.9
1389.7	1532.5
1672.5	1533.3
286.1	1533.6
735.4	1533.3
1249	1537.9
1120.2	1537.1
409.9	1539
387.6	1542.1
606.9	1544.5
1328.1	1546.2
339	1547.7
738.5	1546.9
982.9	1547.2
1026.6	1549.2
628.9	1549.2
1241.4	1550
423	1550.6
1128.5	1552.4
1142.6	1553.2
1211.9	1554.2
1593.7	1554.6
387.1	1554.6
521.7	1556.4
969.3	1555.7
826.3	1557.6
1471.2	1557.3
482.8	1558.7
856.8	1558.2
536.9	1559.6
638.2	1560.1
1095.9	1561.3
1379.6	1560.5
1257.9	1561.9
1325	1562.1
439.3	1562.5
729.4	1564.6
1178.5	1568
1517.4	1567.7
501.6	1569.9
929.8	1568.8
295.4	1571.8
1217.7	1572
312.7	1572.3
693.6	1573.2
522.7	1574
618.7	1574.3
994.2	1574.4
1153.2	1573.3
887.8	1576.9
1140.9	1579.3
483.9	1579.3
1310.9	1580.7
810.6	1581.8
1556.2	1582.1
1233.4	1583.7
1327.3	1582.8
363.4	1584.1
1116.2	1584.4
576.8	1584.6
1091.4	1585
1007.4	1587.7
1277.2	1587.5
967.3	1588.2
1259.6	1589.7
1591.7	1588.9
405.3	1589.7
608	1590
987.8	1593.3
744.4	1594
546.6	1595.4
646.9	1597.1
812.3	1594.9
392.4	1598.3
832.3	1597.4
945.8	1598.2
1333.9	1598
518.7	1599.6
1116.8	1601.2
1095.6	1603.7
1006.6	1604.8
1581.5	1605
1050.4	1609.3
420.9	1609.5
967.9	1609.3
590.7	1610.2
1536.7	1611.2
835.7	1611
561	1612.6
999.3	1617.6
411.3	1619.5
861.8	1619.6
1094.8	1621.5
1303.6	1622.1
449.9	1623.6
1397.1	1623
1436.9	1622.2
1423.4	1625.4
377.8	1627.6
661.7	1628.8
1115.1	1629.9
631.6	1631.1
920.2	1631.5
995.4	1632.1
1519.9	1632.4
855.4	1634.4
978.9	1633.6
1220.6	1634.6
608.3	1634.9
546.8	1636.7
1126	1637
567.1	1637.5
709.6	1637.7
796.6	1638
935.9	1637.5
1039.9	1638
1506.7	1637.8
507.2	1640.9
532.9	1642.4
1287.9	1642.1
1161.2	1642.8
887.1	1645
411	1644.6
972.4	1646.7
1306.1	1647
598.5	1649.3
497.2	1651
556.3	1650.9
1339.8	1651.1
469.7	1653.5
449.6	1654.6
994.7	1654.8
1375.3	1655.9
1487.3	1660
1206.2	1660.8
68.8	1662.5
423.6	1663.3
624.8	1663.6
479.5	1665.8
501.2	1665.3
600.9	1666.7
1466	1667.7
177.8	1668.3
1247.3	1669
1340.7	1672
1318.5	1673.8
1364.1	1676.6
593.7	1677.4
825.1	1677.6
1228.3	1678.3
1056.6	1680.1
1211.3	1680.4
1288.5	1680.6
649.6	1683.3
868	1682.5
1183.7	1683.2
1249.4	1681.1
479.6	1684.3
1154.5	1684.1
1084	1685.8
921.6	1686.8
1261.5	1687.2
1468.3	1687
469.3	1693.2
1448.9	1692.4
577.2	1692
456	1693.9
1336.3	1694.4
1003.4	1696.7
1304.4	1698
544.7	1701.4
969.1	1702.9
947.9	1705.2
857.2	1705.1
1018.5	1706
1217.8	1708
[truncated: 73 more rows]
