# Supplementary material for: On the randomness and correlation in the trajectories of alpha particle emitted from 241Am: statistical inference based on information entropy
Source: Sci Rep. 2022 Aug 12;12:13728. doi: 10.1038/s41598-022-17479-3 (PMC9374780; doi:10.1038/s41598-022-17479-3)
Supplement: Supplementary file 1 — Supplementary Information. [file 41598_2022_17479_MOESM1_ESM.zip › b4-2/points.TXT]

872.19375	14.45625
857.81875	16.085
903.40125	12.5
913.905	25.3875
1172.1	27.73125
1028.84875	30.79625
715.8	38.61125
1231.1475	40.45375
1025.49	47.49875
948.97	48.28375
716.58	43.88875
1040.57	48.515
787.38625	56.06875
1965.1	51.68875
1063.77125	58.5375
689.135	60.115
768.15875	59.8225
841.80625	60.1025
912.58	61.67875
798.5325	64.2725
852.145	64.8875
660.12875	66.98375
1320.31	66.99125
962.47625	69.78125
881.43375	69.355
904.48375	73.41625
830.93125	72.4825
1309.38	69.62875
1107.7875	74.5025
777.455	75.94
1204.51125	78.44125
621.795	81.44
928.625	81.72375
1343.92125	80.3575
693.335	81.585
633.77875	83.21
911.55625	83.775
1100.69875	85.5
1185.23625	81.93125
1335.97375	87.0275
1891.15625	83.27
1250.2875	88.92375
598.315	92.17875
939.29375	91.5875
1298.27	91.31
1210.44625	93.16875
1153.00375	95.90125
969.7625	96.17125
1178.5225	96.84875
1312.74	104.32875
685.1825	104.43125
1071.935	105.83375
1136.04625	106.1825
693.795	111.39375
871.91875	111.95375
661.34	115.63625
1290.13375	115.3025
586.38125	118.7
1352.94	118.49375
1304.81	119.7875
1340.84875	120.3625
1373.3575	120.69375
1017.27	123.44875
1230.49	123.79375
1412.4725	123.91375
642.22625	126.3
805.22625	125.94125
827.54875	127.28125
1208.68125	128.12875
1146.28625	129.045
740.6425	132.72125
1390.86	134.27875
1444.03	133.795
1195.38375	135.1025
758.465	136.09
767.84625	136.755
1299.42	135.87375
1065.035	138.50625
501.8025	143.02
573.1075	142.89
699.1225	144.0325
561.80625	145.00375
1462.2075	142.94875
778.08	147.39375
1424.46375	148.85625
1236.8975	149.5
874.73625	150.9325
975.46875	151.00875
1201.1725	155.5825
901.58125	156.64
1083.7	153.08875
451.29125	161.04625
1009.5625	160.01
1022.625	162.02125
1417.48875	163.9825
1041.47375	163.92875
840.80375	170.24875
1455.85	173.06875
1145.72625	174.765
1484.235	175.9375
846.93125	177.205
679.6725	177.975
1329.5625	180.83375
1051.245	180.14
1111.0675	183.5575
1182.66875	182.12
980.39875	192.98625
1162.36125	185.23125
1078.29	186.68875
1364.1575	186.38125
1270.88875	187.2425
428.285	191.84375
1413.5925	188.28125
1020.24875	189.70375
1400.675	195.035
651.69875	190.77875
1308.5275	192.16875
1469.96125	190.8625
1483.2525	192.1075
903.31	193.41375
14.3025	190.73625
570.0975	194.2275
711.38	198.32875
1330.6475	199.4675
648.77	201.0525
845.6825	201.695
859.57375	201.385
1453.77625	203.26875
784.84125	204.95375
1535.09	204.88375
619.33375	205.025
1441.525	204.97
1511.8175	205.00375
543.19125	206.23
1196.46875	206.98
734.16625	207.755
1339.62875	207.8025
1497.15375	208.75875
950.08125	211.9575
524.7775	213.5775
480.33625	215.7875
1093.2275	214.33125
1277.81625	220.2375
1331.29125	219.30625
12.5	212.715
898.60125	217.6
1249.53875	217.21
1401.455	217.79875
783.72125	218.94375
542.3625	221.05875
915.74	223.0475
1052.51875	222.44375
1071.34625	226.39625
1513.1675	227.2475
725.06625	229.045
1429.05625	228.45
699.1	229.69125
584.675	231.21375
1542.95625	232.865
920.94	233.6125
1274.575	235.39
1481.84	234.96625
859.98625	236.69
1311.7425	235.71125
1330.30625	236.88625
1444.7075	240.705
1420.48125	237.44
567.86	239.92875
595.38875	239.985
658.92875	240.8075
831.31125	240.4725
944.81875	240.28125
818.62	242.52875
1127.92375	242.83625
880.245	244.21125
479.14	247.93875
1114.86625	247.64875
1252.98625	252.2925
347.01875	252.775
1387.33375	254.5575
375.49375	255.6575
881.95	256.91
472.42375	258.19375
562.69625	257.25625
1595.47875	257.95375
1613.47375	260.4875
956.51875	265.9725
1087.44125	266.83125
355.84125	267.53625
507.07875	267.45625
555.1625	266.96875
1027.8375	269.02375
1233.33125	273.2025
1057.55125	270.69375
1217.02125	270.9775
1107.9175	272.47125
584.03	273.33125
1073.5075	272.81625
939.3175	274.1375
1250.8175	274.05125
1037.36625	274.68875
317.79375	275.25875
1465.84	275.37375
598.21125	277.6025
700.62125	276.29125
850.74	277.48125
1578.3	277.32
866.3975	277.91125
1289.19625	279.36375
1325.35	278.29875
448.0175	279.9575
886.48875	280.2525
1124.12	279.82875
1138.6825	283.38625
1316.0275	283.69875
744.52875	284.785
782.5475	284.1525
1012.19875	288.09625
1458.48375	284.37625
1638.0075	283.63375
705.775	284.57625
1092.93	287.53
819.13125	288.6975
976.21625	291.08375
1292.11625	287.04125
1407.87	291.86625
519.65625	292.8125
1566.7075	293.585
696.93375	294.66625
393.7225	295.11125
546.7725	298.19625
499.26625	298.68875
1026.30625	298.095
1626.4575	299.44875
1306.22625	300.69
1092.93125	301.8225
1540.59	301.44125
1241.20375	302.2975
1061.89125	303.75375
538.32125	305.64125
685.99125	305.1125
1513.37625	308.475
451.9	308.95875
1702.94625	305.22625
675.16375	313.80375
704.0625	309.685
987.40375	311.43875
867.5975	313.295
1116.80625	313.77875
1628.69375	315.07125
624.9	317.14625
1608.51375	316.84875
585.655	319.27
757.8675	321.04875
1660.38	322.39125
539.63875	325.9725
1421.54125	327.80875
346.39	328.71875
1369.5175	328.59125
954.10875	330.52
1605.19625	331.4425
640.915	333.635
1125.29	333.58375
1978.6775	331.00625
1706.14	339.24875
371.2875	339.79375
440.64625	339.67
507.87375	339.8675
1338.025	340.135
295.5125	341.27375
789.03375	341.075
990.3625	340.91
1446.24875	340.34
825.60625	344.96625
968.5425	344.585
1058.08375	345.415
1564.01125	345.685
1440.92125	348.1825
1289.21	348.81375
526.51375	349.12875
1628.9425	349.18625
1460.89	351.6675
494.72875	353.06375
1299.52	353.965
1489.04625	352.7925
1159.03125	353.85875
1574.6225	354.44125
968.905	354.84875
1432.335	355.40625
395.04125	356.725
671.86	357.1675
1186.81	356.515
1650.48875	357.7975
991.40625	359.8875
1057.35375	360.2225
1507.38625	359.9225
712.51875	363.4075
295.66375	364.90625
1268.19875	365.325
1448.00125	364.685
1105.6475	368.015
1228.46625	368.225
1240.025	367.5625
787.14125	371.63625
1115.46	374.955
1627.07	375.50125
1727.5125	376.25625
1186.37875	375.9175
1218.9225	375.5925
585.05	376.2225
1299.67375	376.8675
160.18	373.56875
910.58125	377.77625
1002.5025	377.6075
1287.965	380.11625
946.7025	380.27125
843.26125	382.67375
1471.015	382.40875
330.8925	382.42625
533.67125	384.3025
759.0825	383.9475
639.69125	386.145
229.58625	387.66875
506.71625	387.035
595.715	388.38125
1084.5725	387.6925
527.20375	393
650.08125	392.91625
745.34	394.24875
1098.78	394.245
1223.46	393.4625
1459.0725	394.09
930.42875	394.43625
477.7575	396.8175
1297.1825	396.9575
537.18	392.80875
685.63125	396.915
1773.64375	397.82625
307.05125	398.74875
765.9125	400.9025
1313.2175	400.7875
1087.175	402.82375
829.52875	403.4975
649.68125	404.14
1376.22625	405.99125
435.40125	406.01625
997.57125	405.8325
1642.5775	405.03875
260.54	406.45625
204.38	403.20875
502.09625	407.6675
738.43125	409.79125
870.32875	410.2075
923.29	410.75875
240.51875	414.34125
724.9	412.315
1155.8575	412.20125
381.5475	412.80875
518.00875	413.53
715.565	413.28625
1725.4375	413.3975
505.98	410.48875
850.16375	415.21875
1744.67	415.56625
1761.1475	416.955
840.6675	417.43625
901.85	417.42
318.44625	418.49625
329.21	417.91625
1178.3775	418.915
1558.83625	420.3375
372.28625	427.66875
818.35	423.11875
1398.15875	422.91375
780.38375	426.245
1626.185	426.9675
194.40125	427.7775
869.14125	429.965
1196.92375	429.51
1044.64625	433.365
1550.04	433.3625
1635.69375	430.55
1762.64625	431.70625
321.55875	431.91
813.20625	433.0475
403.3275	436.13625
1389.165	435.12125
1229.3725	436.9
1494.44125	436.9975
1588.68625	437.17625
537.05875	438.6125
1476.06	438.16
551.1975	442.75875
849.55	438.5125
1623.89	440.32625
965.98375	439.285
1666.82875	440.1825
1379.51125	441.1275
1506.86375	442.7725
798.7875	444.25375
1367.1	444.68125
367.27625	447.465
527.8375	448.81875
1171.445	448.50625
311.35	450.09875
1807.87375	449.91
1313.14875	450.92
1619.69375	452.2475
1850.96	447.40875
287.15375	454.665
383.65	454.85625
1197.43625	462.3775
1245.9075	454.98125
1431.50625	457.775
781.12625	457.47
895.92	458.86125
726.28	460.73
1122.04375	459.93875
1410.975	459.525
1727.63875	459.50875
800.7475	461.51625
1515.31125	460.8125
1575.87	463.635
305.55625	466.0275
957.2625	464.6725
1211.91375	466.14125
509.22875	466.58125
1290.9675	466.56625
293.7375	468.1475
808.32	468.845
359.15	470.13375
793.47625	470.85125
547.035	472.55875
1804.84375	472.21875
237.30125	473.21625
1565.625	476.8075
1606.37625	476.9225
677.7225	474.4025
1002.76625	471.84875
283.05625	475.55125
973.01625	476.21125
1384.2125	476.56375
1123.8325	477.65
200.74	477.86375
867.9475	477.9475
1023.10125	477.9875
1400.5325	479.365
1472.16625	478.27125
327.60875	479.82375
1072.585	481.4425
180.18375	481.76
1003.62	476.52875
510.32625	483.8475
904.17	480.55875
908.46	479.12875
1011.42	483.28875
1323.36625	485.925
1536.2875	485.50375
463.06	486.655
570.265	486.83125
1802.59875	489.53125
966.77625	489.46
1340.945	487.42875
1576.2125	488.47625
1779.05875	492.53
893.555	490.3125
903.78	484.84875
1062.235	490.35125
715.50625	491.4975
748.355	490.71
766.275	497.84875
358.4475	493.16875
866.86	494.34125
1522.54875	495.86375
513.27875	497.2675
914.90625	498.39875
1608.56125	498.4625
1028.36	500.61875
1712.64625	500.50625
1138.385	500.9925
842.06125	502.72
208.67125	503.2225
449.98125	504.51625
605.49375	504.8025
1006.97125	504.285
1586.52125	505.45625
1753.2025	506.87125
1149.0675	509.58875
1280.33625	508.6925
320.34	505.64875
1174.36625	511.32
1617.57875	511.0525
175.45875	511.9
676.5225	512.32125
1524.86625	515.61625
255.91875	516.765
700.48875	519.5075
1327.6725	517.915
488.04375	521.905
609.365	520.72875
618.9875	521.305
180.7875	522.58875
743.71875	522.31125
1349.11125	521.83875
722.82	523.2375
1667.42	523.785
1560.0675	524.00125
358.565	525.84625
1542.3775	525.10375
1609.9525	525.89
1006.11625	527.22
1653.95	528.03875
1702.13625	527.125
1331.465	527.78125
1552.39375	529.03625
1797.49625	529.25
1964.58	524.36875
1261.39	529.74625
1475.23	531.0125
197.5	533.60875
643.89125	533.87375
1213.10875	533.61
1375.77	533.835
976.7825	534.4075
1338.6325	536.87875
314.7775	536.61875
456.415	536.92
1180.9275	535.86125
1849.31875	537.74125
697.56125	539.15
1091.2075	540.16375
672.67875	542.6525
1061.5675	540.8675
1574.23625	541.82
1013.74	541.7825
1273.39625	541.41125
1454.425	538.5825
127.94	542.89625
353.22875	543.17125
920.90875	543.02625
969.8325	542.75875
181.26125	544.55125
1724.96125	545.22875
892.84125	546.01625
1806.7725	546.13125
1816.28125	547.4325
1630.0425	548.43
415.095	549.29375
1826.8675	549.1325
482.105	549.68875
1678.10875	550.5875
270.675	551.4875
1741.33375	551.66125
951.855	552.94875
1089.44625	553.75875
341.98	554.31875
1501.27125	559.305
421.795	558.2725
1021.8675	557.94625
1140.655	559.5125
1801.34625	558.53875
661.44625	559.11
847.43625	559.13625
607.33875	560.7275
1830.29875	560.92375
406.405	562.0425
641.4175	561.34625
930.93	561.49375
1702.00375	562.74
941.9225	563.605
969.765	562.89
1964.06	560.24875
127.7925	566.45875
1732.34375	566.1725
1249.6325	566.9175
1019.835	568.08375
954.76125	569.31125
1635.42625	568.6325
1742.32125	569.225
538.3775	571.08375
1154.365	571.84875
1690.26625	573.35625
945.1825	573.93375
1765.58625	574.095
268.10125	575.35
513.18625	575.955
1376.6425	576.82125
1717.49	577.5525
658.02375	578.08
288.41125	579.68125
1863.62375	578.855
1168.16125	580.08625
1530.11125	579.955
1548.7875	580.0475
957.175	580.33125
1190.615	580.99375
909.8325	582.5775
1833.17	581.99875
547.3225	584.8925
1810.33	584.64875
1408.3875	586.4075
696.94	587.97875
317.53375	588.1725
1857.9725	589.105
367.605	589.2275
253.78	590.92875
1844.62125	592.235
449.85	592.3725
1473.095	592.90375
330.63375	594.26125
466.57875	593.925
1879.7825	595.32375
554.8725	595.415
902.29	596.41125
718.13125	597.15
1605.9475	596.95625
681.60625	597.4225
1519.62	598.46875
657.4375	598.90625
735.10125	599.95
893.1775	600.02875
1298.98	600.49
1628.6375	600.19875
1642.4475	600.03625
197.445	602.4675
1113.86	601.84875
117.08625	604.52
1511.67875	607.81875
1751.91875	607.37625
1447.88875	608.715
1790.03125	608.29125
833.87125	609.455
1839.985	613.79
971.52	610.28
1335.935	611.09
1626.29125	612.005
323.43125	612.97875
672.24875	614.4525
842.60625	615.00375
1615.7375	616.27125
293.80875	616.8475
1687.5025	618.98375
1053.45625	617.96875
610.40125	618.415
1503.59625	619.5225
161.0375	621.27125
830.45125	621.4475
412.78625	622.85125
771.84	623.27375
1826.6525	622.64875
782.94	624.20875
85.7125	626.28875
698.315	629.86375
998.03	626.6075
1123.93125	626.645
1158.74875	626.76
1781.46875	628.42875
847.9575	628.98
1436.84375	628.61
1357.59125	630.21375
1263.135	631.78875
100.345	632.1275
1168.19375	632.00875
120.18125	633.425
1234.19875	633.36375
1593.85125	633.39375
1877.02	633.0925
415.2975	634.51125
730.4025	636.38625
1372.5375	639.9475
605.085	641.1275
518.33375	643.67375
635.2475	643.86875
649.31375	643.35
1843.81	643.31875
1641.8225	645.2825
1677.03125	644.7875
972.84	646.27
1070.87375	645.52875
172.15125	645.76125
704.1	646.48625
109.555	648.61375
1378.2025	650.97625
946.61375	652.88125
1024.31	653.32875
1446.75125	653.1575
869.5875	654.1775
1082.06625	654.07125
1622.45875	656.63125
1125.5325	658.06375
1804.2425	658.26875
1353.2575	659.16
70.83625	660.5875
439.46	660.7225
696.4375	660.585
856.815	660.60875
1469.67375	665.13125
244.9925	663.3075
833.51125	666.965
1678.7375	665.08375
1237.5775	665.51375
1895.11875	665.705
1738.5925	667.62125
1786.7075	667.03125
1550.51375	667.2525
563.75625	668.7925
923.44125	669.3225
1618.01875	669.28
1024.915	669.17
1157.25875	669.49125
412.76125	674.75375
757.54125	670.5125
1198.57375	671.28625
86.75375	672.44
792.84625	671.30375
967.87875	671.85125
1536.905	672.61875
625.5625	674.06875
1875.55875	673.41875
502.71625	675.68875
1610.83	677.53875
1792.68	676.52125
427.31375	676.6125
1802.50625	677.055
1391.06125	678.9425
1759.65125	678.2525
1430.145	680.81125
442.65375	682.5525
586.52375	681.2725
1062.51375	682.49875
1242.82	682.44875
1377.29	683.69875
107.23375	683.7825
486.76125	684.66625
1145.66625	685.07375
1410.92125	684.9075
682.65625	686.43125
120.9275	688.6675
729.5325	688.04
804.345	688.7925
1772.10625	689.0775
1403.09	690.16625
1491.275	689.67
1758.7775	687.98625
525.785	690.40875
1456.3425	690.5775
1815.17	690.835
426.4925	696.23625
1551.18625	697.0725
548.89125	698.14375
1725.65875	697.985
1941.18	695.65625
731.9975	697.78125
1529.98625	698.58125
1583.47625	699.305
350.5	694.92875
851.11875	699.75
1345.5775	700.84125
93.095	701.02625
380.82625	701.595
1438.8275	700.8925
1735.97875	700.85875
414.32	703.78875
433.325	704.80875
717.265	703.745
1795.09875	705.18375
626.51375	705.8375
38.99625	708.40125
1373.08	710.59125
1071.71	711.61
263.04625	715.0625
1098.25	713.50375
1939.1	707.92875
235.4175	714.1425
1209.58625	714.1225
519.21875	715.415
500.15625	717.04625
901.37	717.30125
68.125	720.44375
1201.695	719.9625
1935.87625	716.3525
176.72375	721.295
1387.24125	719.79625
1738.535	722.8775
970.34	722.08625
1713.25125	723.275
129.63125	725.74875
1855.51625	727.54375
457.09375	726.2725
1593.85	725.6625
1883.0775	725.615
1321.0075	728.01
1242.55125	728.6375
1004.22125	732.34625
367.15875	732.05625
696.3	731.32875
1012.6675	727.48125
1194.0425	731.84875
1760.68	731.46125
1068.245	732.6375
642.85375	733.70625
1021.3	729.24875
192.995	735.58
1130.5425	735.89625
1014.02	734.1025
715.77375	740.54875
1261.88625	740.435
794.13	741.575
1393.50375	741.85625
1927.98375	742.3525
848.1525	743.72375
1236.86625	744.42875
1135.87375	745.3075
1493.7075	748.05375
547.87125	746.0025
1917.78	741.72875
1125.3	748.3975
1769.645	748.6275
733.76375	749.35125
1329.6275	748.3375
1360.1825	748.45625
1068.13	752.07625
1822.19625	749.8575
1913.1	748.2525
1873.00375	751.30375
144.04	752.4625
246.6825	752.38625
294.995	752.09375
1684.01	752.76375
605.59875	754.91125
1780.69125	753.44375
723.5625	754.8775
274.0975	756.9125
337.66875	756.28875
1408.58875	755.76875
1632.50125	756.3125
625.865	757.79875
200.015	760.43875
1045.22	759.92875
1912.58	755.99125
1887.4825	761.4675
905.93625	762.49625
986.43875	763.4575
466.46	764.485
804.5825	764.80125
839.605	764.6975
1072.66625	767.93875
1738.32625	765.3975
114.6775	766.51
1471.49	766.3375
1853.77875	766.76
322.38875	768.19125
691.13125	767.7925
1101.94	771.02625
1420.4925	769.24125
1920.8775	768.71125
506.64	769.4
592.11	770.13875
993.2075	770.87375
867.1575	772.18625
1500.8975	771.31
601.85625	774.96375
1307.155	775.12
1747.79375	774.45875
857.25375	776.2775
100.0425	777.185
1351.72875	778.64375
1514.38625	777.59625
216.61375	779.4
1372.71625	778.58375
767.74625	782.03125
1261.84375	780.875
1325.79375	782.72875
1284.49125	784.465
1492.405	784.18125
1108.96125	784.845
1189.26	785.43875
979.38	786.14
470.56875	787.54625
1625.23375	786.60875
228.46125	791.86375
626.54875	788.77
1463.68375	793.75375
280.2175	794.2275
461.01625	790.60875
1616.2325	790.28
1888.92625	790.23875
268.30375	791.685
1048.8075	796.28
257.2425	793.92125
719.83875	794.125
1158.1375	794.68
328.90875	795.4075
1136.60375	795.5625
1175.3475	795.8575
1900.1	791.64875
299.5625	797.9575
391.8525	797.88875
1342.03875	797.17875
593.86	798.49125
1775.67875	795.62
380.07	800.02875
357.41375	802.15125
635.2725	802.63125
469.39125	805.055
1284.29625	803.925
604.92125	804.545
367.38875	806.185
1229.43	805.6625
1476.39125	805.84125
668.2975	808.3125
807.81375	808.39125
1860.25625	808.25375
223.8425	810.80375
1117.88	810.32875
1570.53375	810.8325
425.07875	810.895
444.42875	812.375
1667.05625	812.44875
1302.30625	813.64
1641.475	813.31
582.3625	814.2975
592.8425	815.68125
1732.45375	816.1575
1895.43	817.18625
197.33875	816.34875
121.83625	818.37
548.585	820.19125
833.1975	820.13
171.31375	822.47625
679.26625	823.78125
1637.16625	824.82625
612.00625	824.43875
1187.62625	828.11
194.97625	825.725
1296.96875	827.2025
1043.2075	828.31875
1578.73	829.625
1683.97	829.4125
297.94125	831.23625
1438.29	832.02
218.38625	832.3225
1362.1825	831.8125
1613.2675	833.34625
454.9575	833.24875
176.28375	834.62125
1324.87875	834.11875
375.21625	836.30375
387.23125	835.825
642.14	836.4175
935.9775	836.32625
1853.18875	836.13625
626.62	837.285
836.75625	838.62375
681.5625	841.22625
758	841.505
779.13125	841.76
1343.95375	841.2225
1409.92625	842.1875
1556.4875	846.06875
1292.7875	843.17
1112.14375	844.80625
1818.93125	845.215
713.5625	848.55125
742.45625	850.4825
1121.0825	851.855
384.34625	853.41375
1668.18	847.80875
306.3425	854.18
1315.39375	853.7425
1480.145	854.01
1535.58	854.9675
37.46	856.185
1038.27875	855.83875
277.86	856.46
986.64625	857.70875
1230.08	857.16875
1506.34125	857.34375
1666.3975	854.56875
1744.7475	856.64875
1091.1725	857.7075
202.65625	862.715
432.71625	862.505
1362.585	863.49125
314.6825	864.06
823.4125	863.6
300.68125	867.72125
917.09	869.50125
1253.625	865.835
1482.2275	864.605
929.8525	866.68625
764.645	866.655
361.1225	869.695
496.58875	868.9225
986.4125	868.285
1026.4475	871.1775
1600.5125	871.32375
1713.3775	871.5575
215.27625	872.43
1135.5075	872.69125
1166.3225	874.43875
1196.81	872.73125
96.65875	874.7675
247.54	875.58
998.75625	874.7575
1414.815	874.7825
500.7325	878.40125
1771.3175	878.97375
1917.84375	878.6875
568.15	879.74625
1616.47375	880.04875
1844.745	880.51875
1883.90625	879.9
53.10625	885.24875
155.01375	888.19125
201.81	886.69625
1695.71375	886.2275
112.37375	887.17
658.72625	887.8325
1190.705	887.96375
917.94625	888.87625
1372.78125	890.45875
317.94125	890.6025
542.24125	890.5
609.1575	889.71125
1771.7225	889.7175
478.5	892.44875
223.67625	893.31125
899.975	893.08125
1954.1225	894.185
1735.73625	894.8075
272.28625	895.7
359.46625	897.72
1246.35625	898.07125
1584.92625	899.0175
1101.3225	899.375
1447.12375	898.1675
1066.11	900.89375
155.125	902.9825
1360.585	902.13375
1378.55875	901.76625
408.70125	903.6
685.10375	902.3275
1261.135	902.7
1916.79625	903.99125
110.79125	905.58625
860.81	906.11
1091.30375	906.66125
222.67875	907.95375
1254.8725	908.51375
1710.82	908.76625
363.11375	910.10625
960.20375	909.57125
1458.23	909.68875
745.5125	912.48875
457.76	914.11125
949.41	913.8925
1531.33125	914.8
979.99125	916.23375
402.145	916.77875
1559.305	917.125
259.7925	918.5525
297.38125	918.495
91.435	919.915
1111.30625	922.26375
1797.3075	919.485
383.755	922.20625
425.85875	922.4375
1733.72375	923.24375
540.41875	925.32375
1830.39375	926.115
155.6575	927.42125
317.50625	928.28125
351.3225	927.35625
921.5425	928.05375
1917.83375	928.16
1071.84875	928.40875
1756.27625	929.3025
1211.5875	930.00125
1839.43375	929.59875
33.4225	930.69625
329.35	931.00875
258.58375	932.8775
1608.9925	932.6725
1338.8575	936.70375
47.3	934.50625
1235.2725	935.1375
1396.03375	935.00125
656.41625	935.94
1324.5025	936.55875
955.4625	939.08375
1006.32125	938.99875
834.15	940.25625
967.05625	940.15
742.81875	941.68
1515.86625	940.8425
1841.44	940.6675
1316.42625	943.19625
1479.98875	942.975
1901.36875	942.4675
325.56	946.35625
468.64125	947.58875
1454.21375	947.7325
771.265	949.95625
1295.28625	948.595
1695.78875	949.49875
1077.46	950.27375
627.955	951.655
859.45875	952.64375
1774.27	953.8
1045.47125	954.92875
99.86	955.675
662.42625	955.97875
699.12625	957.29125
1680.54875	957.50375
1871.36875	957.46
1889.79875	958.54375
1252.9625	960.31125
1715.21625	960.20125
849.60875	960.94625
901.3825	961.14375
1132.66875	960.5725
1667.665	961.04875
85.2725	963.44625
306.65625	962.7575
1514.0975	963.54125
1728.84625	962.86375
1409.17	964.765
1422.78625	965.5225
217.72625	962.20875
479.74125	965.855
1748.48375	967.48
1452.84	969.73625
542.11375	969.5575
1694.60875	969.66
1810.815	969.90125
1723.3	965.32875
1899.2375	970.99375
1575.62	973.02125
968.985	973.8425
1495.0075	974.2725
196.12875	975.2775
211.83375	973.09375
869.1175	980.61
985.56625	979.03
1050.7325	979.29
1607.425	978.24375
1804.62375	979.53
86.60875	980.11125
1852.565	979.27875
769.2225	980.67125
382.905	982.92625
913.53125	982.03625
178.19625	984.385
846.9425	984.025
1001.805	983.9975
1343.58875	983.0775
1712.69875	983.8475
1770.99	984.18625
110.35125	985.755
219.9225	986.36875
1928.925	987.38125
1731.155	988.0375
1269.35875	988.40125
1491.8875	989.375
73.32875	991.285
257.53875	991.01
769.90625	992.31625
1340.44625	992.8225
1672.6175	992.4825
162.28	993.87375
541.43875	993.0125
115.29375	994.50375
1941.44	997.07875
1069.7025	997.3975
1761.66125	997.395
1312.8275	1001.95125
213.86625	1005.17625
1427.31	1005.09875
1525.52125	1003.695
148.30375	1006.7
838.75	1005.96
1144.40625	1005.9675
1019.22	1006.92875
1165.26625	1007.87125
1415.03875	1006.2225
130.86875	1008.255
602.6325	1008.13875
312.96125	1009.18375
404.23375	1008.29625
438.935	1008.8075
78.66625	1011.29875
1109.2475	1010.22
1501.4375	1009.8775
1587.5425	1010.04875
1650.5	1004.84875
766.835	1011.5925
1479.35	1010.7425
1765.305	1015.56375
616.0425	1011.75125
489.5775	1012.59125
1529.97125	1012.92125
978.57875	1013.83875
1915.46	1013.66
292.3625	1016.80875
694.38875	1016.6525
1041.59625	1017.255
673.8725	1020.04375
945.95625	1020.5625
1345.575	1021.17375
1635.21	1021.27875
1199.2	1022.39625
1247.4675	1021.95125
1647.765	1021.87375
974.8075	1023.12875
1831.56875	1023.62875
91.82625	1026.315
548.78	1029.86125
691.00125	1026.44125
929.0975	1026.61625
1058.1075	1027.81875
1336.83125	1027.575
338.76625	1028.76875
891.0225	1029.91125
1213.18625	1029.185
1776.42375	1029.80875
1689.28375	1031.62125
1616.125	1032.5725
1302.535	1034.57375
123.6375	1036.52
294.67	1035.4275
389.275	1036.1475
595.98	1036.7025
900.30125	1036.94
1161.28625	1037.915
1570.17125	1040.275
57.505	1039.31125
1210.99	1040.20875
923.98	1040.26
234.8	1040.8525
1717.525	1041.22875
1652.59625	1041.69625
490.08875	1042.86
1510.40125	1042.765
989.19125	1044.84125
1954.3925	1044.01125
683.4225	1045.90125
106.625	1048.49625
858.28375	1048.1025
1757.1	1048.1825
1807.00625	1052.605
1549.8425	1047.78625
1298.215	1057.885
347.53125	1056.42375
358.62625	1056.0625
374.5025	1055.38375
735.70875	1055.1775
1544.94	1051.12875
1547.54	1051.64875
1870.02	1063.86625
784.00625	1060.695
1405.05	1060.04125
763.66625	1060.3975
1496.17875	1061.14625
206.46	1061.65625
289.585	1062.6175
669.64875	1063.745
1906.42	1063.16875
73.9025	1063.67875
1921.53375	1066.03875
1458.65	1066.0375
1255.21875	1068.21875
1419.9275	1068.76375
1826.04625	1068.34
195.355	1069.07125
303.12625	1068.83875
439.59375	1068.9025
1613.13875	1069.91
178.785	1071.515
585.26125	1070.70625
1702.83	1070.72375
982.89125	1070.64
1168.3175	1072.44875
502.35875	1074.12625
1235.54	1068.28875
1333.51875	1073.385
722.98875	1076.93375
1409.12375	1073.985
923.205	1076.77
258.0325	1077.7925
447.57	1078.38375
694.72875	1078.9225
1593.59375	1079.25125
1938.455	1079.71875
1250.85125	1081.5325
1261.2425	1085.99875
1582.405	1082.87375
1751.36375	1083.9225
525.24375	1084.07
1615.75875	1084.57375
68.14	1086.555
155.05625	1086.9325
394.88625	1086.39
764.4725	1088.37125
1403.67375	1083.77375
626.905	1088.9325
1824.7775	1088.27
1893.85	1089.785
417.2925	1089.57875
935.55625	1091.545
1031.01375	1092.19875
1394.92	1088.30875
1557.64625	1092.4125
1837.62375	1092.3825
1789.13875	1092.8475
54.1625	1093.91
345.3525	1094.17375
467.715	1093.96125
29.66	1095.50625
428.24	1095.10125
442.54	1096.23875
982.35875	1096.83
1420.03125	1095.84875
1958.34	1096.99625
708.4725	1096.58125
811.95	1097.36875
826.57125	1097.17
1043.50375	1097.045
1215.44625	1098.2175
1479.70375	1098.36625
1291.24625	1098.48875
361.1525	1100.9275
383.20625	1099.97875
617.61125	1101.835
852.13375	1102.93
1936.17	1101.9875
478.625	1104.98625
493.2925	1104.4
761.36125	1104.86375
42.9025	1106.1525
536.37375	1105.78625
1580.55125	1105.105
1920.585	1105.16
703.8875	1107.38375
1692.69375	1107.31375
1798.005	1107.32
260.59375	1108.29875
1711.75	1108.84875
690.64375	1110.33875
276.4925	1111.68875
1687.94	1106.76875
76.28375	1113.13
592.765	1112.98625
1123.1025	1113.5775
243.38	1113.20625
342.5375	1115.1
1167.4325	1114.9625
1092.755	1117.27375
684.115	1119.7625
44.8425	1120.32
605.76375	1120.38125
843.29625	1120.25375
976.79375	1120.34
1004.55125	1120.67875
550.07875	1122.04625
1306.78	1121.32875
134.07	1122.36875
725.085	1122.4925
1323.94	1118.20875
1653.04125	1122.06125
1319.78	1120.28875
1773.525	1124.10625
1740.77	1125.74625
226.4325	1125.92625
639.80875	1126.23375
832.93625	1125.675
304.51125	1127.73375
1018.79625	1127.51125
1076.5025	1127.30875
484.08625	1129.27875
472.87	1130.7
1356.91625	1130.11125
1705.73625	1129.87125
340.155	1132.4075
1004.27375	1136.63875
1035.46875	1133.4175
1538.9475	1133.9775
907.24625	1134.66875
296.15	1135.99875
787.0025	1135.62625
1237.07625	1136.385
265.22	1137.925
239.945	1141.1475
1461.4525	1140.72125
1707.38125	1140.3325
939.56375	1142.41125
1860.03125	1141.79
749.39	1143.41625
1250.61375	1143.4375
1485.3725	1142.5075
1787.26	1143.16875
1717.84625	1144.3925
859.70875	1144.6
28.2575	1147.32875
1382.4925	1146.15875
716.375	1147.65
1138.86125	1148.49125
45.2025	1151.65875
811.22	1151.90125
1743.585	1153.4525
1070.6025	1154.045
1161.2175	1154.34375
1454.61625	1153.205
1487.95	1152.62875
1800.8925	1153.845
1908.805	1156.03375
1650.61875	1162.1375
1770.84625	1162.35375
233.64875	1163.67125
617.73125	1165.60875
1370.22	1166.56875
367.21625	1166.925
1009.0525	1167.2
1356.29625	1166.96125
1950.63125	1167.45625
1849.63875	1167.96625
838.70875	1170.3975
124.66375	1171.62875
347.9875	1173.30625
1391.82375	1172.76125
286.095	1174.5725
779.88625	1175.76625
972.94	1175.27875
1289.2675	1176.2725
640.6375	1176.47125
686.33125	1176.675
1341.9525	1176.26625
1161.7225	1179.47375
1511.77875	1177.9775
412.34125	1180.54125
1107.7575	1181.94625
1325.05375	1181.74375
238.75125	1182.92875
1248.57	1182.0525
1200.3975	1183.91125
630.47	1184.52125
1711.455	1184.6825
1888.54875	1184.76875
291.80875	1186.565
385.33375	1185.3525
505.6	1186.30375
719.28375	1186.40625
855.1225	1187.03625
916.17	1186.42375
1152.9525	1187.39125
1664.0775	1186.82625
1827.58875	1188.39
194.9275	1190.08875
1866.12625	1186.7625
1355.10375	1190.93625
1640.1	1190.705
133.18875	1193.12125
1905.5975	1191.91125
677.035	1192.36625
1272.17875	1192.49875
1334.3725	1194.21625
931.1175	1195.2775
1559.62875	1194.52
37.76	1198.13
413.30125	1196.9725
800.3	1197.64125
1426.0525	1201.4025
1293.64	1198.815
875.63	1200.3075
1528.3975	1201.0275
1277.72625	1201.65125
1071.805	1202.12375
279.67875	1207.39125
131.6175	1207.735
166.10625	1207.59
1603.02375	1207.335
637.69125	1208.895
1241.82875	1209.5175
1505.59375	1209.62375
1100.65125	1209.93125
1397.69375	1210.805
1676.92375	1210.18875
984.84375	1211.9325
1386.5725	1212.6525
1728.49	1213.5325
62.36625	1213.8675
904.27375	1213.815
939.92	1213.88875
149.68125	1215.87
705.39125	1215.5025
1231.2125	1216.50625
588.225	1217.44375
859.20375	1217.92875
1776.505	1217.33875
172.18125	1218.16875
1257.66875	1222.6325
1028.65375	1220.22375
1671.79	1220.985
1743.02375	1219.3425
1169.97125	1221.04125
1150.1225	1223.33625
496.62	1225.1425
688.2525	1226.7275
1344.52375	1225.45875
1532.4125	1226.52
821.27375	1228.55375
953.18	1227.99125
1502.175	1228.555
1644.085	1229.05125
204.30125	1229.7375
887.19125	1230.465
1920.565	1230.52875
1097.81375	1230.69125
1763.58125	1230.77
605.5275	1232.73875
1283.3475	1232.90125
1487.18625	1235.0775
708.085	1235.8275
1752.625	1240.70375
1944.025	1239.035
1263.78375	1237.2175
969.655	1238.7425
1048.63	1239.13875
1767.81875	1238.9425
1187.72	1240.94875
44.63875	1241.96875
1707.29625	1242.31125
858.6025	1243.055
1735.52	1242.96125
908.27875	1243.98125
1130.87875	1245.55375
1895.94	1246.84125
1559.3025	1247.045
1388.67625	1249.99875
471.4625	1249.30125
847.00875	1250.065
1034.27	1248.675
1419.87375	1248.72875
239.67625	1249.775
383.1025	1250.125
1058.1825	1250.05375
1541.73125	1250.18125
1780.38375	1250.6925
766.5	1252.21125
1914.105	1251.53
959.59375	1252.2025
799.065	1253.825
1251.85375	1257.4475
1336.03125	1257.1175
1597.46	1256.915
192.295	1259.2325
294.7025	1258.03625
944.835	1258.1775
1108.69375	1258.54125
1275.14125	1259.45
1444.0275	1260.38
1807.09875	1262.49375
321.23125	1262.9475
957.38875	1262.0825
1542.0925	1262.49625
1694.79625	1262.97375
605.8825	1263.92
1426.78875	1263.35125
1727.24625	1263.86
1886.97375	1263.82875
447.10625	1265.19125
1531.195	1264.84875
177.245	1267.04
1492.63	1267.845
1586.2525	1267.565
93.62	1267.235
794.725	1269.0875
188.91875	1275.52
216.62375	1271.91625
1016.5875	1271.3975
1280.6525	1273.68875
872.615	1275.68125
752.53375	1276.96625
69.65625	1278.17625
247.36125	1281.4125
406.36	1280.29
798.10625	1279.04125
1008.7475	1280.0125
1118.745	1278.94875
609.15875	1279.885
976.03375	1279.53875
1245.505	1282.18875
1767.91	1282.50875
733.56125	1284.7075
1616.6275	1283.595
1664.79375	1284.9325
374.5325	1286.4625
1682.82875	1285.70375
1719.5475	1284.525
346.95625	1286.7075
364.48375	1288.86875
1231.04125	1288.48875
1401.71375	1289.92875
845.48375	1291.7475
1106.93875	1291.785
1474.81625	1291.8125
720.30375	1295.50375
1521.18	1294.2775
281.39875	1298.37875
641.645	1297.61375
255.38125	1298.1175
1271.98375	1298.26
144.56875	1299.9575
435	1302.41875
332.18375	1303.2275
343.34875	1302.4525
1153.60875	1301.74
1905.655	1302.6675
921.35875	1305.64625
1832.4775	1305.235
302.72875	1307.35
654.71875	1307.42625
1803.83625	1306.9625
410.3	1309.04875
815.72625	1309.38875
1347.34	1309.84
1855.8475	1309.97
1673.11125	1313.6875
1686.085	1312.71625
531.9025	1314.07125
745.51375	1314.1775
1230.27625	1313.485
869.9075	1314.005
1357.81375	1314.45875
1841.16375	1314.85875
1275.92875	1315.65875
1513.0975	1315.43
444.30625	1318.095
685.6125	1317.8
1622.7925	1317.69125
256.82625	1321.0975
1299.5525	1318.96375
917.81375	1320.82125
1899.08125	1321.105
110.2275	1323.12125
1792.705	1322.53875
963.235	1323.5775
1446.19125	1325.46
651.61	1326.675
742.93875	1328.3925
1241.89875	1332.4725
412.04875	1329.53625
1612.0625	1329.7475
1172.18375	1330.36875
343.90625	1332.77
1555.43125	1333.70375
1753.775	1334.31875
601.66	1334.94
1357.8025	1336.77
1958.86	1332.96875
1509.575	1338.97875
781.1175	1339.9225
1589.5375	1340.19875
999.67	1341.165
414.46	1341.01625
1033.5625	1343.05875
1010.49375	1344.27625
638.8425	1345.45375
1231.6025	1345.0025
1478.80125	1346.14375
1575.51625	1346.37375
924.1925	1347.13
1662.84875	1347.81
1273.73875	1350.1775
666.295	1353.10125
979.68125	1358.2075
1342.27625	1355
1707.27125	1354.02
534.7575	1355.3525
761.3975	1358.1925
1031.93625	1357.12875
1459.1275	1355.7525
608.445	1356.7975
1627.56	1357.94625
1693.2425	1359.8875
1718.03625	1361.74875
587.56125	1362.51375
1387.145	1362.05125
1556.6975	1362.9125
801.86	1363.09125
854.685	1363.0275
165.6625	1365.25375
668.47125	1366.16875
1069.03375	1367.38375
1707.99375	1368.42625
551.89125	1371.665
1096.90625	1372.16375
1170.67875	1371.12625
1023.54375	1375.77875
1310.83875	1376.2175
250.14	1378.0475
863.165	1378.18625
1402.55	1378.57875
188.34875	1379.62125
459.3775	1379.74625
1454.87125	1378.705
1604.46375	1379.275
366.46375	1380.1175
714.775	1380.4325
897.1425	1380.59375
1212.9175	1380.09875
1420.90875	1380.89625
516.9	1381.09625
681.7075	1381.22375
1692.705	1385.4175
148.55125	1383.35625
728.01	1383.31375
94.05875	1384.3675
199.52375	1384.86125
931.12375	1384.5425
1073.3	1384.695
1828.9325	1384.67875
216.81875	1385.02125
418.50875	1386.4825
1492.1875	1386.55125
238.72	1387.67875
388.7775	1391.8325
860.5975	1391.32375
1299.11	1391.63375
1818.21375	1395.62375
1272.02	1395.96875
1657.76	1396.355
891.87	1396.0125
930.25	1397.73375
1097.4275	1400.3425
203.8375	1399.06375
346.36375	1399.415
1128.365	1400.07125
1512.11625	1400.27125
131.32	1400.73875
679.77125	1402.095
839.2575	1402.17125
1466.3675	1402.08375
785.68375	1403.6075
886.3625	1405.0975
547.18875	1406.8425
975.54	1406.92125
1695.0975	1406.49625
574.72875	1407.0775
1834.4675	1406.89
1713.91875	1408.14125
1799.60875	1408.20625
175.74625	1409.17125
1882.165	1409.1225
1011.63125	1412.07875
1852.0475	1415.935
296.5275	1415.00375
860.43	1415.0275
1097.5625	1416.3025
1312.12875	1416.86375
1337.4175	1416.64625
631.67875	1417.3975
1385.6875	1418.1275
677.06	1418.5275
1787.7275	1419.62
1475.22	1424.07625
355.5475	1422.94875
1602.42875	1423.44375
509.9	1424.62875
1151.47	1425.285
938.5225	1425.375
1265.34375	1425.01875
298.7075	1425.69625
553.0825	1426.495
886.6925	1426.27875
1858.07625	1426.71125
368.99375	1427.195
772.125	1427.9375
378.24125	1429.37875
1278.78625	1428.735
1131.61125	1430.1125
1350.27375	1429.36125
1641.26375	1430.305
164.95625	1431.62375
222.75125	1431.135
1681.07125	1430.72875
1219.2675	1431.81125
1247.065	1432.94125
403.32125	1435.81625
1086.45625	1435.045
1602.0325	1436.7675
1821.0875	1437.59625
332.45875	1437.39375
660.1225	1437.59125
146.57875	1438.59875
724.00125	1438.28
790.8275	1438.52875
1346.13625	1439.06375
1387.96	1438.70375
1114.175	1438.98875
194.8125	1441.63
964.37125	1441.09625
218.945	1441.9725
1270.15875	1441.31625
233.74125	1442.5925
1453.43375	1444.55875
484.84875	1444.28375
646.06375	1445.25875
937.5225	1447.4375
398.05125	1449.505
908.67125	1450.325
1681.25625	1450.00625
837.71125	1451.2425
445.52875	1453.04625
534.115	1453.68625
813.61	1453.14875
1400.56125	1456.47375
1182.52375	1454.38875
1729.0475	1455.4375
869.3075	1458.26375
1126.34	1459.1825
1651.5825	1462.49125
1797.37	1463.07875
1709.69	1464.25875
1065.48125	1465.5075
879.115	1466.04125
965.7125	1469.595
1017.85875	1469.01
461.96625	1469.135
1702.365	1470.31625
502.45375	1470.63125
1625.86	1472.64125
1547.235	1473.19125
800.36	1474.94125
922.76875	1474.6375
1395.5225	1475.2275
1783.70375	1477.2825
288.64625	1479.14
1002.58	1473.88875
1004.66	1473.88875
365.6025	1481.74375
390.395	1481.10875
1587.17125	1481.75125
588.0025	1482.9375
1824.47375	1483.335
1650.58	1484.62875
915.64875	1485.28625
1460.29375	1485.32875
505.78625	1486.72
1032.58	1487.0775
1093.16	1488.9025
1687.20125	1490.3725
768.8375	1491.23
1388.64125	1492.99125
1222.50375	1493.33875
1303.14	1487.40875
1306.88375	1488.0325
513.375	1494.42875
258.3325	1495.62125
1612.28625	1494.71125
153.25	1497.72875
178.39875	1498.91625
211.38625	1501.1375
1717.59375	1501.0125
492.59625	1503.425
882.69625	1501.7325
1062.33125	1502.16125
1402.465	1504.7325
766.875	1506.95125
585.2275	1507.82875
618.40375	1507.39
1465.135	1509.5175
314.29375	1511.94625
608.895	1513.46875
880.74125	1513.8975
1218.31125	1513.02
900.03125	1518.15
1293.895	1515.94
1306.55375	1516.99125
1413.43625	1516.50625
1156.4575	1520.3175
1347.88	1519.81875
354.33375	1520.995
1085.40125	1520.22375
1015.1575	1522.85625
485.33	1523.47375
1463.775	1525.76
1292.90625	1526.67125
280.71625	1529.1125
842.42	1527.33375
1511.63625	1529.115
1266.505	1531.19625
607.095	1532.00875
700.46	1532.26125
1542.305	1532.4525
1047.4775	1533.94875
1130.20875	1535.50625
430.79875	1536.185
1101.7975	1536.3475
1739.82	1536.28875
523.38625	1537.48
976.1125	1536.9075
1575.485	1538.0225
1491.8625	1538.13375
1599.5075	1541.78125
1446.505	1542.7325
646.75125	1543.48375
881.81875	1544.9525
1224.9525	1545.1975
1758.25	1547.3925
295.38	1547.20875
549.9825	1549.9475
1304.34875	1548.88125
454.91625	1550.31
679.84125	1550.3
964.59375	1551.3025
836.8425	1553.27875
475.91625	1553.91125
1169.57625	1553.65125
1623.9025	1555.1525
878.0975	1555.66875
435.78	1557.60875
1785.46625	1557.3225
1149.11375	1557.88
1307.0625	1557.79
905.1475	1560.68375
450.1775	1561.6175
1367.3275	1561.31875
305.29875	1563.0875
553.2375	1564.6925
1103.46	1561.80625
1215.46	1562.495
1650.5525	1562.49
1257.2925	1563.18625
741.67	1565.63625
793.7575	1565.96625
945.5475	1565.265
522.2925	1567.11375
1240.3125	1567.87
1384.69	1567.05875
658.075	1568.33
1052.83625	1571.4225
1181.48	1570.84375
1722.355	1571.165
238.025	1571.715
1364.10625	1574.09125
1401.20375	1572.77
1489.4825	1572.52875
509.655	1574.36375
1126.435	1573.8025
1248.485	1574.525
1329.04125	1573.30125
619.97625	1575.82
690.605	1577.265
743.21625	1581.14375
344.1225	1581.75125
662.43875	1582.4875
967.13	1583.89125
489.38375	1585.5125
1667.16125	1584.93
995.415	1586.625
694.87125	1586.57875
1101.49	1590.1075
1492.0525	1586.68625
1004.32125	1591.505
1193.66125	1590.7625
554.75875	1591.0625
1081.37875	1590.825
479.345	1592.94
725.0325	1595.16125
891.10625	1595.80875
1567.10875	1594.7675
1640.875	1595.02
627.655	1595.6275
743.65	1596.11875
1120.21375	1597.42625
870.89625	1598.7425
331.05375	1601.24
927.3875	1601.4225
343.2875	1602.48
1021.58625	1601.66
1711.2775	1604.61625
279.33	1605.37875
1633.87125	1605.20875
436.54875	1607.52375
1652.8525	1608.2275
555.50875	1607.58125
607.46125	1608.4325
787.2425	1608.07125
1457.4175	1610.265
384.875	1616.46625
1276.85375	1614.93625
1517.47875	1613.93875
1145.00125	1615.51375
822.09125	1617.55125
442.635	1621.56875
914.18	1616.36875
35.8475	1622.0625
398.555	1623.9
951.24625	1623.80125
[truncated: 259 more rows]
