# Supplementary material for: On the randomness and correlation in the trajectories of alpha particle emitted from 241Am: statistical inference based on information entropy
Source: Sci Rep. 2022 Aug 12;12:13728. doi: 10.1038/s41598-022-17479-3 (PMC9374780; doi:10.1038/s41598-022-17479-3)
Supplement: Supplementary file 1 — Supplementary Information. [file 41598_2022_17479_MOESM1_ESM.zip › b4-3/Points.TXT]

1024.5	12.5
889.25	15.75
874.75	17.375
1189.25	29.25
942.25	27.25
1045.75	32.25
732.25	40
1248.5	42.125
1042.5	48.875
965.875	49.875
1057.625	50
804.125	57.75
1080.75	59.875
705.5	61.5
784.75	61.375
858.875	61.75
929.875	62
815.25	65.75
869.125	66.625
1337.5	68.375
676.625	68.625
925.875	69.375
898.25	71
847.625	74
919.5	76.75
1124.875	76.125
794.125	77.5
1221.625	80.125
638.125	83.125
945.5	83.5
709.875	82.875
650	84.5
928.25	85.375
1117.75	87.125
1202.5	83.125
1909.125	85.125
1267.5	90.5
614.75	93.75
1315.375	92.875
1227.75	94.75
1170.125	97.5
986.75	97.75
1195.75	98.625
1330	105.75
701.75	106
1089	107.5
1153.25	107.875
710.375	113
888.75	113.375
677.75	117.375
1307.375	116.875
602.75	120.5
1370.375	120
1322.25	121.25
1358.25	122
1390.875	122.5
1034.25	125.125
1247.625	125.375
1430	125.5
658.75	128
822	127.5
844.375	128.875
1226	129.75
1163.375	130.75
753.25	131.75
760.25	136.5
1408.375	136
1461.625	135.25
1212.625	136.75
1316.625	137.5
1082	140.125
518.125	144.625
589.5	144.75
578.25	146.625
715.75	145.75
1479.875	144.5
794.75	149
1442.125	150.375
1254.25	151.125
891.5	152.5
992.5	152.625
1218.125	157.125
918.375	157.75
467.625	162.75
1026.5	161.625
1039.75	163.5
1435	165.75
1058.375	165.625
1473.25	174.5
1162.875	176.5
1502	177.75
696.25	179.625
1346.5	182.75
1068.125	181.875
1132.375	183.75
1199.75	183.75
21.875	182.625
28.375	180.375
1123.875	186.75
1179.5	186.875
1095.125	188.25
1381.5	188.125
1288.125	188.75
449.75	189.5
1431.125	189.875
1037.25	191.5
668.125	192.5
1325.5	194
1487.25	192.625
440.125	197.375
1500.75	193.75
920.125	195.125
586.5	195.875
727.875	200
1348.125	201.125
665.25	202.75
862.5	203.375
876.375	203.125
1471.25	204.75
1552.75	206.625
635.75	206.75
1459	206.625
1529.375	206.625
559.75	207.875
1213.625	208.75
750.75	209.5
1356.875	209.875
1514.75	210.5
966.875	213.375
541.25	215.375
496.75	217.375
1110.25	215.5
915.375	219.375
1266.75	218.75
800.25	220.5
558.625	223
1069.5	224.125
932.625	224.75
1088.375	228.125
1530.875	228.875
741.5	230.625
1446.625	230.375
715.75	231.5
601.125	233.125
1560.875	234.75
937.625	235.125
1293	235.875
1499.25	236.625
876.625	238.25
1328.875	237.375
1347.375	238.625
1437.75	239.25
584.125	241.375
611.875	241.75
675.5	242.75
848	242.25
961.75	241.875
835.375	244.25
1145	244.625
897.125	246
1131.75	249.375
1270.375	254
363.375	254.625
1405	256.375
391.875	257.375
898.75	258.75
579.125	259.125
1613.125	259.625
1630.875	262.125
973.5	267.75
372.125	269.25
523.25	269.25
571.5	268.75
1104.5	268.625
1045	270.75
1250.75	275
1074.625	272.5
1234.125	272.75
600.375	275
1125	274.375
956.125	275.625
1090.5	274.625
1268.125	275.75
1054.375	276.5
334	277.125
1483.125	277.125
614.5	279.375
717.125	278.125
867.375	279.25
1596.125	279.375
883.125	279.75
464.25	281.75
903.375	282.125
1141.375	281.625
1306.5	281.125
1156	285.125
761.25	286.625
799.25	286
1476.125	286
1655.625	285.5
722.25	286.375
1110	289.375
835.75	290.625
993.25	292.875
1425.375	293.75
536	294.625
1584.375	295.375
713.625	296.5
410	297
515.625	300.5
1043.25	300
1644.125	301.25
1323.625	302.625
1110	303.625
1558.125	303.25
1258.375	304.125
1079	305.625
702.25	307
1531.125	310.125
468.125	310.75
720.625	311.5
1004.375	313.375
884.375	315.125
1134	315.5
1646.375	316.875
641.375	319.125
1626.25	318.625
602.125	321.25
774.375	322.875
1678.125	324.25
556	327.875
1439.125	329.875
362.375	330.375
1386.75	330.375
971	332.375
1622.875	333.375
657.625	335.5
1142.625	335.625
1724.125	341
387.375	341.75
456.875	341.625
524.125	341.625
1355.375	342.125
311.625	343.125
805.75	343
1007.25	342.75
1463.5	342.625
985.5	346.5
1075.125	347.25
1581.625	347.5
1306.5	350.75
1458.125	350.5
542.875	351.125
1646.5	351.125
1478.25	353.625
511	355
1316.875	355.875
1506.5	354.625
1176.125	355.75
1592.375	356.125
985.75	356.875
1449.75	357.25
411.125	358.375
688.25	359.125
1203.875	358.375
1668.25	359.75
1008.375	361.875
1074.375	362
1524.875	361.875
729	365.25
311.875	366.875
1285.5	367.25
1465.5	366.625
1121.625	370.125
1245.875	369.875
1257.25	369.5
803.75	373.625
1131.75	375.875
1203.5	377.875
1236.375	377.375
1645	377.375
601.5	378.25
1316.875	378.625
927.375	379.625
1019.5	379.5
1305	381.75
963.625	382.125
1488.375	384.25
347.125	384.375
860	384.625
549.75	386.25
775.75	385.875
656.375	388.125
523	389
245.625	389.625
612.125	390.125
1101.5	389.625
543.625	395.125
665.75	392.875
762	396.125
1115.75	396.125
1240.75	395.375
1471.25	395.875
1480.75	396.25
947.25	396.375
494.125	398.75
702.125	399
1314.5	398.875
1791.375	399.625
323.125	400.75
666.75	403.875
782.875	403
1330.5	402.75
1104.25	404.75
846.25	405.375
1393.625	407.875
451.625	408
1014.625	407.625
1660.25	407
276.5	408.5
518.375	409.5
755	411.75
940.125	412.875
741.125	414.375
1172.875	414.125
397.875	414.75
534.375	415.75
731.875	415.125
1743.25	415.375
1762.5	417.625
1779	419
918.625	419.25
334.5	420.375
345.625	419.5
1195.5	420.875
1576.25	422.375
835.25	424.875
1415.5	424.875
797.125	428.25
210.25	429.875
1643.625	429.125
885.875	431.875
1214.125	431.625
1653.125	432.125
1780.5	433.5
337.75	433.875
829.875	434.75
419.5	438.25
1406.625	437.125
1246.625	438.875
1511.875	439
1606.25	439.25
552.125	439.25
1493.625	440
866.375	440.5
1643	439.875
982.875	441.25
1684.875	442.125
1396.875	443.125
1524.5	444.875
815.375	446.125
1384.5	446.625
1638.25	451.125
383.625	449.625
1181.875	450.875
1192.25	450.125
544.25	450.875
327.5	452.125
1825.875	451.875
1330.5	452.875
399.75	456.875
1213	457.875
1263.25	456.875
797.875	459.375
912.75	460.875
1139.125	461.875
1428.375	461.5
1745.625	461.25
740.125	463
746	462.625
817.875	459.75
1533	462.875
1593.625	465.625
974.25	466.625
1227.75	467.375
321.375	468.125
811	471.5
823.875	469.875
525.625	468.625
1308.25	468.625
309.375	470.25
375.375	472.25
253.25	475.375
563.375	474.625
694.25	476.375
1020	473.875
299.125	477.625
989.875	478.375
1401.625	478.625
1141	479.75
216.625	480
884.625	480
1040.125	480.125
1489.625	480.25
343.75	481.875
1418.125	481.25
196.125	483.75
1089.5	483.625
526.75	485.875
1028.375	485.375
1340.75	488
1554	487.5
479.25	488.625
586.75	489.125
983.625	491.5
1358.375	489.5
1824.75	488.75
1593.875	490.5
910.5	492.375
765	492.75
1079.25	492.5
1816.875	494.25
732	493.75
374.625	495.25
883.5	496.375
1540.125	498
529.625	499.375
931.875	500.25
1626.125	500.5
1045.125	502.875
1730.5	502.625
1155.375	503
858.625	504.75
224.375	505.125
466.25	506.625
622	507
1024	506.25
1604.125	507.5
1771.125	509
1166	512
1297.5	510.5
1635.375	513.125
191.5	514.25
1191.75	513.25
693.125	514.5
1542.625	517.625
271.875	518.875
717.125	521.625
1345.25	520.375
504.5	523.875
196.875	525
760.25	524.375
1366.375	524
739.5	525.375
1685.125	525.875
374.5	528.125
1560.125	527.25
1577.5	526.25
1627.625	528
1023.125	529.25
1720	529.25
1570.125	531.25
1671.625	530.25
1815.5	531.5
1278.75	531.875
1492.75	533.125
660.375	536
1230.5	535.75
1393.375	535.875
993.625	536.75
330.875	538.75
472.75	539.125
1198	538.125
1867.25	540
714.125	541.25
1106.875	540.125
689.25	544.875
1078.375	542.875
1591.875	543.75
1030.75	543.875
1290.75	543.625
1471.75	540.5
143.875	545
369.375	545.375
986.75	545
197.25	546.75
937.75	545.25
1742.625	547.375
909.5	548.25
1824.75	548.25
1647.75	550.5
498.5	551.875
1695.75	552.75
286.375	553.75
1759.25	553.375
968.75	555
358.125	556.375
1819.25	560.625
678	561.25
864.125	561.375
1157.875	561.875
623.75	562.875
1848.25	563.125
422.625	564.25
658.125	563.625
948	563.875
1719.75	565
986.625	565
959	565.75
143.625	568.5
1750.125	568.375
1266.875	569.125
971.625	571.5
1653.125	570.875
1760	571.25
554.75	573.125
1171.5	574
1707.75	575.625
962	576
1783.375	576.25
284.125	577.625
529.625	578.125
1394.25	578.75
1735.375	579.625
674.625	580.25
304.375	581.875
1881.5	581
1185.25	582.25
1547.75	582.125
1566.375	582
974.125	582.5
1207.875	583.125
926.625	584.375
1851	584.125
563.75	587
1828.5	586.875
1425.625	588.5
713.625	590
333.75	590.25
1876	591.25
383.875	591.375
269.875	593.125
1862.625	594.375
466.125	594.5
1490.625	595.125
346.75	596.5
482.875	596.125
1897.75	597.5
571.375	597.625
734.75	599.25
919.125	598.625
1623.5	599.125
698.125	599.625
1538.625	599.75
674.125	601.125
751.625	602.125
910.125	602.25
1316.25	602.75
1646.25	602.5
1660.25	602.25
213.375	604.625
1130.875	604
1533.875	603.125
133.125	606.75
1769.75	609.5
1529	610.375
1807.875	610.375
856.125	614.125
1465.25	611.125
988.625	612.5
1353.25	613.375
1644.125	614.125
339.375	615.25
688.625	616.875
847.5	621.375
1633.5	618.5
309.875	619
1705.25	621.25
1070.5	620.125
626.875	620.625
1521	621.75
176.875	623.625
429	625
1844.625	624.875
788.625	625.625
799.625	626.375
101.5	628.625
1015	628.75
1141	628.875
864.75	631.125
1454.375	630.875
1799.375	630.75
1375	632.5
1280.625	634.25
116.125	634.375
136	635.625
1251.375	635.625
1611.5	635.625
1895	635.25
431.625	636.625
747	638.625
1388.125	641.375
621.375	643.375
534.875	645.875
651.75	646
665.875	645.625
1861.75	645.5
1395.75	650.75
1659.75	647.5
1694.75	646.875
989.875	648.375
1088	647.75
188.125	648
720.75	648.875
125.5	650.875
963.5	655.125
1041.25	655.625
1464.25	655.625
886.25	656.5
1099.125	656.375
1640.125	659
1142.625	660.25
1822.125	660.5
1370.75	661.5
86.75	662.75
455.75	663
713	662.875
873.625	662.875
261	665.625
1487.5	667.625
1254.75	667.75
1696.5	667.375
1913	668
1756.5	669.75
1805.625	671.125
1568.125	669.625
580.125	671.125
940.25	671.625
1042	671.5
1174.5	671.75
774.375	673
1215.625	673.375
102.625	674.75
809.5	673.5
984.75	674.125
1554.5	674.875
642	676.375
1893.625	675.625
518.875	678.125
443.5	679
1816.625	679.75
1408.5	681
1777.5	680.125
1447.75	683.125
603	683.5
458.75	685
1079.75	685
1260	684.75
122.75	685.875
503.125	687
1394.625	686.125
1162.5	687.25
699.375	688.875
136.625	691
746.125	690.375
821	691.125
1776.75	689.75
1789.75	691.25
1508.75	692
542.125	692.75
1473.625	693
1832.875	693
565.375	700.5
1568.75	699.5
1957.5	697.25
748.625	700.125
1547.625	701
1601.375	701.75
868	702.25
1363	703.125
109.125	703.25
397	703.875
1456.25	703.375
430.625	706
733.75	706.125
1813.125	707.375
643.125	708.25
54.75	710.75
1390.5	713
1088.75	714
251.375	716.5
1115.25	715.75
535.625	717.625
516.5	719.375
918.25	719.75
83.875	722.625
192.75	723.75
1404.625	722.125
987.25	724.375
1731.125	725.625
1753.125	725.375
1758.875	725.25
145.375	727.875
473.375	728.5
1611.5	728
1901	728
1338.375	730.375
1259.625	731.125
383.375	734.375
712.875	733.75
1020.875	730.25
1211.375	734
1085.25	735.125
1778.5	733.875
659.375	736.375
209	738
1020.875	737.75
1150.25	741.375
732.5	742.875
1279.125	742.75
810.75	743.875
1411	744.25
1946.125	744.75
865	746.25
1254.125	746.875
564.125	748.5
1508.125	746.75
1145.5	750.625
1347	750.75
1377.625	750.875
750.25	751.625
1085	754.375
1840	752.25
1514	753.875
1891	753.75
1931.125	750.5
159.875	755
262.75	754.875
311.125	754.25
1701.875	755.25
621.75	757.25
740.125	757.25
289.875	759.25
1426	758.125
1650.125	758.75
642.25	760.125
215.75	762.875
1062.25	762.375
1905.5	763.75
922.75	764.75
482.75	766.875
856.375	767
821.25	767.25
1756.125	767.625
130.625	768.875
1489	768.75
1871.875	769.25
338.5	770.625
707.5	770.375
1119	773.5
1438.125	771.625
1938.875	771.125
522.875	771.75
608.625	772.625
883.875	774.625
1518.375	773.75
618.375	777.375
1324.625	777.625
1765.625	776.875
874.125	778.625
115.875	779.625
1369.25	781
1531.875	780
232.625	781.75
1390.25	781.125
784.25	784.5
1279	783.125
1343.125	785.125
1302	786.875
1509.875	786.625
1126	787.25
1206.375	787.875
996.125	788.5
487.125	790
1643	789.125
643	791.125
1486.625	792.125
294.875	792
477.75	792.875
1633.875	792.75
1907	792.75
284.375	794.125
273.25	796.375
736.25	796.375
1175.5	797.125
1476.125	800
345.125	797.875
1153.625	798.125
1192.5	798.625
315.625	800.5
1359.25	799.625
610.5	800.875
1793.5	798
297.5	801.125
373.75	804.75
651.875	805.25
1301.375	806.375
485.625	807.5
621.375	806.875
383.75	808.625
1246.625	808.25
1494	808.375
684.75	810.75
824.5	810.875
1878.125	810.625
239.875	813.25
1134.875	812.875
1588.25	813.25
441.375	813.25
460.625	814.875
1685.125	814.875
1319.75	816.125
1659.25	815.75
598.875	816.75
609.25	818.125
1750.375	818.375
137.75	820.75
565	822.625
850	822.5
187.125	824.875
695.625	826.375
1655.125	827.125
628.5	827
1204.75	830.25
1314.25	829.75
1060.25	830.625
1596.5	832.375
1701.875	831.875
313.875	833.75
234.375	834.75
1379.5	834.375
1455.75	834.625
471.375	835.625
192.125	837.125
1342.25	836.375
658.75	838.875
952.625	838.625
1871.125	838.5
643.125	839.75
853.625	841.125
698.125	843.875
774.75	843.875
1361.25	843.75
1427.375	844.75
1310	845.625
1129.125	847.375
1836.875	847.625
730	851
759	852.875
1138.125	854.375
400.5	856
322.375	856.5
1332.75	856.25
1553	857.375
53.25	858.625
1055.375	858.375
293.875	859
1247.25	859.75
1762.75	859
1108.25	860.25
1523.875	859.875
1684.75	857.375
218.5	865.5
449	865
1380	865.75
330.75	866.5
840.25	866
1270.75	868.25
946.625	869.125
781.375	869.25
377	872.125
513	871.5
1043.125	873.625
1618.25	873.875
1731.125	874
231.25	875
1152.625	875
1183.5	877
1213.875	875.25
112.5	877.25
263.625	878.125
1015.75	877.375
1432.125	877.25
517	880.875
1789.25	881.5
1935.75	881.25
584.375	882.125
1634.5	882.5
1862.75	883.125
68.875	887.875
170.75	890.75
217.875	889.25
1713.375	888.875
128.25	889.75
1207.75	890.5
934.875	891.375
334	893.125
558.5	892.875
625.625	892.125
1390.25	893
1789.625	892.25
494.875	895.125
239.625	895.875
916.75	895.625
1972.5	896.75
1753.625	897.375
288.375	898.25
375.375	900.5
1118.25	901.75
1263.625	900.75
1464.5	900.75
1083	903.125
171.125	905.5
1377.875	904.75
1395.625	904
424.75	906.25
701.75	905
1278.375	905.25
1934.875	906.5
126.625	908.125
877.625	908.75
1108.5	909
238.75	910.5
1272.125	911
1728.625	911.375
379.375	912.625
977	912.25
1475.625	912.25
762.375	915.125
473.875	916.875
966.25	916.5
1548.875	917.375
997	918.875
418.375	919.375
1576.875	919.625
275.875	921.125
313.375	921.125
107.25	922.375
1125.75	923.5
1815.375	922.125
399.875	924.75
442	925
1131.5	926.625
1751.5	925.75
556.625	928.125
1851.375	929.25
171.625	930.125
333.625	931
367.375	930
938.375	930.625
1935.875	930.875
1088.875	931
1774	931.875
1228.75	932.625
49.25	933.25
345.375	933.625
274.5	935.25
1626.75	935.375
63.125	937.125
1252.625	937.625
1413.5	937.625
1859.125	941.125
673.125	938.375
972.125	941.625
1023.25	941.625
850.875	943
983.75	942.75
759.625	944.375
1533.375	943.5
1497.375	945.625
1922.125	944.625
1910.125	946.125
341.5	948.75
485	950.125
1471.875	950.25
787.75	952.375
1312.5	951.125
1713.5	952.125
1094.375	952.875
644.25	954.25
876.375	955.25
1792.5	956.5
1062.5	957.625
115.75	958.375
679	958.625
715.875	960.25
1698.25	960.125
1889.25	960
1270.25	962.875
1732.5	962.625
1907.875	961.375
863.625	963.5
869.25	963.375
918.25	963.75
1149.625	963.125
1685.25	963.5
101	965.875
322.625	965.25
1531.625	966.125
1746.875	965.75
1426.75	967.5
1440.25	968
496	968.5
1766.375	970.125
1470.25	972.375
558.75	972.125
1712.375	972.375
1917.375	973.625
1593.25	975.625
985.875	976.5
1512.625	976.875
212.125	977.875
227.875	975.75
1002.5	981.875
1067.625	982.125
1625.125	980.875
102.5	982.875
1870.5	981.875
786	983.75
399	985.75
930.25	984.75
194.125	987.125
863.5	986.75
1018.625	986.625
1361	985.75
1730.375	986.625
1788.75	986.75
235.75	989
1946.875	990.125
1748.75	990.5
1286.625	991.125
1509.5	992.125
89.25	994
273.5	993.75
1357.75	995.5
1690.625	995.125
178.25	996.5
557.75	995.625
786.625	995.125
1959.625	999.5
1086.75	1000.125
1779.5	1000
1330.125	1004.875
229.875	1007.75
1444.625	1007.75
1546	1012.125
164.25	1009.375
855.5	1008.625
1161.375	1008.625
1036.125	1009.5
1182.625	1010.75
1432.375	1008.875
146.75	1011
619.125	1010.75
329.125	1011.75
420.375	1011
455.375	1011.375
1126.25	1012.75
1519	1012.625
1605.25	1012.625
94.375	1014
783.375	1014
1496.875	1013.375
632.5	1014.375
506	1015.25
1933.5	1016.25
308.5	1019.5
711.25	1019.375
1058.625	1020
690.375	1022.75
962.75	1023.125
1652.875	1023.875
1216.25	1025.375
1264.625	1024.625
1665.5	1024.625
1849.625	1026.25
707.375	1029
948	1027.25
1075.125	1030.5
355	1031.5
572.5	1032.875
907.125	1032.375
1794.625	1032.375
943.75	1031.875
1707	1034.375
1633.75	1035.25
12.5	1036.75
1320	1037.125
139.375	1039
310.75	1038.25
405.5	1038.75
916.25	1038.875
612.375	1039.5
1587.625	1042.75
73.375	1042
1178.375	1040.75
250.75	1043.5
1735.625	1044
1670.75	1044.5
506.75	1045.75
1527.875	1045.5
1006.125	1047.625
1972.5	1046.625
700.125	1048.5
122.5	1051.125
875.125	1050.875
1775	1050.875
1822.375	1053
1567.375	1049.375
390.75	1058.125
752.25	1057.875
1830	1060.125
1422.375	1063
780.375	1063.125
800.5	1063.875
222.5	1064.375
305.5	1065.375
1513.75	1064
686.375	1066.25
1924.375	1065.875
89.625	1066.375
1939.625	1069
1476.25	1068.625
1272.5	1071
1438	1069.25
1844.125	1071.25
211.375	1071.875
319.25	1071.625
455.875	1071.75
194.625	1074.125
602	1073.5
1630.75	1072.75
999.875	1073.375
1720.625	1073.5
1185.375	1075
518.5	1076.875
1350.75	1076.375
1429.375	1076
940	1079.75
274.125	1080.625
464	1081.125
711.25	1081.75
1611.375	1082
1956.75	1082.625
1769.25	1086.75
541.625	1086.875
1600.25	1085.625
1633.375	1087.375
84	1089.375
171	1089.75
410.625	1089.125
781	1091
1420.375	1086.75
643.375	1091.75
1842.75	1091.125
1912.125	1092.75
433.625	1092.375
952.25	1094.5
1047.875	1095.25
1575.375	1095.25
1855.5	1095.125
1807.125	1095.75
69.875	1096.625
361.5	1097
483.875	1096.5
45.5	1098.25
444.375	1097.75
458.875	1099
999.125	1099.375
1437.5	1098.75
725.125	1099.5
828.5	1100.25
843.125	1100
1060.375	1099.875
1232.625	1101
1496.875	1100.875
1308.5	1101.25
376.875	1103.625
399.375	1102.875
634.125	1104.75
1954.25	1104.75
494.875	1107.75
869	1106
509.75	1107.25
778	1107.625
58.75	1108.875
552.75	1108.625
1598.375	1108
1938.625	1108
720.5	1110.125
1710.75	1109.875
1815.875	1110.125
276.625	1111.125
1729.75	1111.75
707.375	1113
292.625	1114.375
92.125	1115.875
609.125	1115.875
1140.125	1116.375
259.375	1116.125
358.75	1117.875
1184.625	1117.75
1110	1119.875
700.625	1122.5
60.625	1123.25
622	1123.5
860	1123.125
993.625	1123.25
1021.5	1123.625
566.375	1124.625
1324	1124.25
150	1125.125
741.375	1125.125
1670.75	1124.75
1791.375	1126.875
1758.75	1128.375
242.5	1128.75
656.375	1129.125
849.625	1128.5
1035.875	1130.125
1093.625	1130
320.625	1130.625
500.375	1132.125
489.125	1133.5
1374.375	1133
1723.625	1136
356.25	1135.25
1052.75	1136.125
924.125	1137.375
1556.625	1136.875
312.25	1138.875
803.625	1138.25
1254.25	1139.25
281.375	1140.875
255.875	1144
1479	1143.625
956.625	1145.125
1878	1144.625
1805.375	1146.125
765.875	1146.375
1267.875	1146.25
876.5	1147.5
44	1150.25
733.125	1150.5
1400	1149.125
1155.75	1151.125
60.875	1154.75
828	1154.375
1087.75	1157
1178.25	1157.25
1472.25	1156
1761.625	1156.5
1818.75	1156.75
1926.875	1159
1668.375	1165.125
1788.625	1165.25
249.375	1166.25
634.25	1168.5
1388.875	1165.625
383.25	1169.875
1025.875	1170
1374.125	1170
1387.625	1171.125
1867.75	1170.875
1968.75	1170.375
855.375	1173.25
140.5	1174.5
364.125	1176.25
1409	1175.375
302.125	1177.375
989.75	1178.25
657.125	1179.375
702.875	1179.625
796.375	1178.75
1306.875	1179.375
1359.75	1179.25
1181.125	1182.625
1529.25	1180.75
1171.5	1187.75
428.5	1183.25
1124.875	1184.75
1342.625	1184.75
254.75	1185.875
1265.875	1185
1217.625	1187
647	1187.375
1729.5	1187.625
1906.5	1187.625
307.875	1189.5
401.5	1188.25
522	1189.25
735.875	1189.25
872	1189.75
932.875	1189.25
1681.875	1189.625
1845.5	1191.25
210.875	1192.875
1884.25	1189.625
1372.375	1193.875
1658.125	1193.5
1923.625	1194.875
693.5	1195.5
1351.75	1197.125
947.75	1198.125
1577.25	1197.375
53.5	1201
429.5	1200
816.875	1200.5
1310.875	1201.625
892.375	1203.25
1546.25	1203.75
1088.875	1205.125
295.5	1210.25
147.625	1210.75
1620.625	1210.25
654.125	1211.75
1259.125	1212.5
1523.25	1212.5
1117.5	1212.875
1415.125	1213.75
1694.625	1213.125
1001.75	1215
1404	1215.625
1746.5	1216.625
78.125	1216.75
920.875	1216.875
956.75	1216.625
165.625	1218.75
722.125	1218.25
1248.375	1219.5
604.625	1220.375
876.125	1220.75
1794.25	1220.25
1045.375	1223.25
1689.375	1224
1760.75	1222.375
1187.125	1224
1167.125	1226.375
512.75	1228.125
1362.5	1228.875
1549.875	1229.75
705	1229.75
837.875	1231.5
970	1231
1519.5	1231.625
1662	1232.25
220.25	1232.75
903.875	1233.375
1938.625	1233.5
1114.875	1233.625
622	1235.625
1300.625	1235.75
1505	1237.875
724.75	1238.875
1956.625	1239.5
986.5	1241.75
1065.625	1242.125
1967.375	1240.375
1204.75	1244.125
60.375	1245
875.25	1246.125
1725.125	1245.375
1753.375	1245.75
925.25	1247
1967.5	1246.75
1147.75	1248.75
1914.125	1249.875
1576.875	1249.875
487.5	1252.5
1051.375	1251.375
1437.375	1251.625
255.75	1252.75
399.375	1253.125
863.375	1253
1075.25	1253.125
1559.375	1253.375
1798.5	1253.625
783.125	1255.375
1932.125	1254.5
815.875	1256.75
1269.125	1260.5
1353.5	1260.125
1615.125	1259.875
310.875	1261
961.625	1261.125
1125.75	1261.625
208.25	1262.375
1292.375	1262.5
1461.5	1263.375
337.375	1266
1559.625	1265.5
1712.625	1266
1825.125	1265.75
622.25	1266.75
1444.125	1266.375
1745.125	1266.625
1904.875	1266.875
463.375	1268.25
1548.875	1268
193.125	1270
1510.25	1270.875
1604	1270.75
109.5	1270.25
811.375	1272.25
232.625	1275
1033.75	1274.25
1298	1276.75
769.125	1280
889.25	1278.75
85.375	1281.125
422.375	1283.25
814.875	1282
1026.125	1282.75
1135.875	1281.875
625.625	1282.875
993	1282.5
1262.875	1285.125
1785.875	1285.5
750.125	1287.75
1634.375	1286.625
1682.5	1288
1700.625	1288.625
1737.875	1287.625
363.125	1290
1248.25	1291.625
1419.125	1292.875
862.25	1294.75
1124.125	1294.75
1492.375	1294.875
736.875	1298.5
1538.875	1297.375
658	1300.875
271.5	1301.25
1289.25	1301.25
160.375	1303.125
1170.875	1304.875
1923.625	1305.75
938	1308.75
1850.5	1308.375
319	1310.125
671.375	1310.375
1821.875	1310
426.5	1312.125
832.5	1312.5
1364.75	1312.875
1873.875	1313.125
1703.75	1315.875
548.375	1317.125
762.25	1317.375
1247.375	1316.875
886.625	1317
1375.25	1317.5
1855.875	1315
1860.25	1318.875
1293.25	1319
1530.625	1318.375
460.625	1321.125
702.125	1320.875
1640.625	1320.625
272.875	1324.125
1316.75	1321.875
934.625	1323.875
1917.125	1324.125
126.25	1326.25
1810.5	1325.625
980.125	1326.625
1463.625	1328.625
668.125	1329.625
759.625	1331.5
1189.125	1333.625
1629.75	1332.875
360	1335.75
1573	1337
1771.625	1337.5
618.125	1338
1375.375	1339.875
1527.25	1342
1607.125	1343.625
797.75	1343.25
1055.125	1344.125
655.125	1348.5
1046.5	1348
1248.75	1348.375
1496.125	1349.25
1593.125	1349.375
940.875	1350.125
1680.25	1350.625
1291	1353.375
682.875	1356.375
1725.125	1357.125
551.125	1358.375
1359.375	1358.25
1049	1360.25
1476.625	1359
624.875	1360
1645.25	1361.125
1711.125	1363.125
604	1365.5
1404.75	1365.125
1574.5	1366.125
818.5	1366.25
871.5	1366.125
181.25	1368.25
685	1369.25
1086.125	1370.5
568.25	1374.875
1114.25	1375.25
1188	1374.125
1040.625	1379
1328.125	1379.375
266.125	1381.125
879.875	1381.25
1420	1381.625
204.25	1382.75
475.625	1383
1472.125	1381.875
1622.5	1382.5
382.5	1383.5
731.5	1383.625
1230.25	1383.25
1438.5	1384
533.125	1384.125
698.25	1384.375
164.5	1386.5
744.625	1386.625
109.875	1387.5
215.375	1388
948.125	1387.625
1090.125	1388.125
1846.875	1387.875
232.875	1388.125
434.75	1389.5
1509.75	1389.75
254.375	1390.875
877.5	1394.5
1316.5	1394.875
1836.375	1398.75
1289.5	1399.125
1675.625	1399.75
947.125	1400.875
1114.375	1403.25
219.75	1402.25
362.5	1402.625
1145.5	1403.125
1529.75	1403.25
147.25	1403.875
696.5	1405.25
855.75	1405.375
1483.875	1405.25
802.375	1406.75
563.5	1410
1712.875	1409.875
591.125	1410.25
992.75	1410.25
1852.25	1410
1731.75	1411.375
1817.375	1411.625
191.75	1412.25
1900.25	1412.375
1028.625	1415.375
877.25	1418.125
1114.5	1419.5
1329.75	1420.125
1354.5	1419.875
648.25	1420.5
1403.125	1421.25
693.625	1421.75
1805.625	1422.75
371.5	1426.375
1620	1426.75
526.375	1428
1168.625	1428.625
1282.75	1428.375
569.5	1429.75
903.5	1429.5
955.125	1428.625
385.125	1430.375
788.625	1431.125
394.5	1432.625
1296.125	1432
1148.75	1433.375
180.625	1434.75
238.75	1434.375
1658.875	1433.625
1698.875	1433.875
1236.375	1435
1264.25	1436.125
419.625	1438.875
1103.5	1438.25
1619.5	1439.625
1839.25	1441
348.5	1440.625
162.5	1441.75
676.5	1441
740.75	1441.375
807.125	1441.625
1405.25	1442
1131.5	1442
210.75	1444.75
981.375	1444.625
235	1445.25
1287.75	1444.5
249.625	1445.75
1471.125	1447.75
501.25	1447.5
662.375	1448.75
954.5	1450.625
414.25	1452.625
925.625	1453.375
1699.125	1453.125
854.625	1454.5
462.25	1452.75
830.25	1456.625
550.5	1457
1199.625	1457.625
1746.75	1458.75
461.25	1459.375
886.125	1461.5
1143.25	1462.375
1669.5	1465.75
1815.25	1466.375
1082.5	1468.75
896	1469.25
1034.875	1472.25
478.25	1472.5
982.75	1473.125
518.875	1473.75
1643.625	1475.875
1564.75	1476.375
817	1478.25
939.625	1478
1412.75	1478.625
1801.875	1480.625
305	1482.375
381.75	1485
406.625	1484.25
1604.75	1485
604.5	1486.125
1842.5	1486.5
1668	1487.875
932.375	1488.5
1477.75	1488.625
522	1490
1049.625	1490.375
1110.25	1492
1705.25	1493.625
785.5	1494.5
1239.75	1496.5
529.625	1497.75
1630.125	1498
274.625	1499.125
169.125	1501.125
194.25	1502.25
223.625	1500.875
508.875	1506.75
899.5	1505.125
1079.5	1505.375
230.25	1507.125
1420.125	1508.5
783.625	1510.25
601.625	1511
634.75	1510.75
1482.5	1512.75
330.5	1515.125
625.25	1516.875
897.5	1517.125
1235.5	1516.25
913.875	1521.75
920.375	1521.125
1309.5	1522.5
1321	1520
1431	1519.875
1365.25	1523
370.5	1524.25
1102.5	1523.375
1173.5	1523.875
1032	1526.25
501.625	1526.75
296.875	1532.375
859.375	1530.75
1309.625	1532.125
1529.25	1532.5
1283.875	1534.25
623.5	1535.375
717	1535.625
1559.875	1535.875
1064.625	1537.125
1147.25	1538.875
446.875	1539.75
1118.875	1539.875
1757.875	1539.5
539.75	1540.875
993.125	1540.25
1593	1541.25
1509.375	1541.375
1617	1544.75
663.25	1547
1464	1546.125
898.625	1548.25
1242.125	1548.5
1776.125	1550.625
311.5	1550.5
566.125	1553.375
1321.75	1552.25
471.25	1553.625
696.5	1553.375
853.5	1556.75
492.25	1557.25
1186.875	1557
894.875	1559
1641.625	1558.75
452	1561
1803.375	1560.625
1166.25	1561.25
1324.125	1561.125
922	1564
466.375	1565
1384.75	1564.75
321.25	1566.25
569.625	1568
1120.5	1565.125
1232.625	1566
1668.25	1565.875
1274.5	1566.5
758.375	1569
810.5	1569.5
962.5	1568.5
538.625	1570.625
1402.125	1570.5
674.625	1571.75
1198.375	1574.25
1740.125	1574.25
254.125	1575.125
1418.75	1576.125
1507	1576
526	1577.75
1143.5	1576.875
1346.375	1576.75
636.625	1579.375
707.125	1580.625
759.875	1584.5
360.25	1585.125
679.125	1586.125
984	1587.25
504.625	1589.75
1685	1588.5
711.5	1589.875
1509.625	1590
571.25	1594.375
1098.5	1594.25
1210.875	1594.125
494.75	1596.625
741.75	1598.5
907.875	1599.25
1584.625	1598.125
644	1598.875
760.25	1599.5
887.75	1602.125
347.375	1604.625
944.25	1604.875
359.375	1606
1038.375	1604.875
1729.125	1608
295.375	1609
1670.5	1611.875
572	1611
623.875	1611.875
804	1611.5
1475.125	1613.75
1294	1618.125
1535	1617.5
1162	1619
838.875	1620.875
413.875	1626
51.75	1625.625
968	1627
606.25	1629.125
1277.5	1632.75
1504.125	1634.125
1181.125	1633.75
515.5	1636.5
768.375	1635.875
1332.375	1636.375
1218.5	1639.25
892	1638.25
288.5	1642.625
389.875	1642.25
596.75	1643.5
882.75	1643.125
1495.5	1643
1197.125	1644.25
1664.125	1644.5
853	1649.125
1424.75	1648.75
1019.125	1650.5
1076.625	1649.625
397.5	1653.375
246.75	1654.75
417.25	1654.375
685.375	1655.75
1291	1657
648.25	1658.625
626.375	1658.75
526.25	1661.5
582.5	1661
1275.25	1660.875
173.75	1662.375
313.25	1662.875
325.875	1662.625
919.25	1663.75
1574	1667.375
1469.625	1672.125
1242.5	1673.75
1511.25	1679.25
752.5	1683.25
979.5	1682.5
1342.875	1683
1627.875	1684
1166.25	1686.75
527.375	1687.25
1280	1689.625
723.5	1693
876.5	1693.25
594	1693.875
328	1695.375
1515.125	1699.5
369	1700.25
398	1701.125
649.875	1701.375
1342.625	1701.625
1461.125	1700.125
1378.75	1701.75
803.375	1704.25
764	1705.125
580.5	1709
1144.375	1712.125
749.25	1715.25
1336.125	1715.125
701.375	1717.375
399.875	1720.25
1492.75	1720.625
622.375	1723.25
1639.375	1722.5
925.375	1724.25
720	1724.875
1298.625	1725
1475.125	1725.375
512.125	1725.75
1093.375	1726.25
829.875	1729.125
1402.625	1729.125
941.625	1730.125
1328.5	1731.25
556	1733.125
1285.25	1734
1358.875	1735.375
982.25	1737.875
27.75	1736.875
615.625	1740.875
1152.25	1740.375
636.125	1741.875
659.625	1741.25
431.125	1743.75
875.5	1743
1528.5	1743.375
1553.125	1743.125
1044.125	1745.25
411.625	1746.875
779.375	1747.25
517.75	1748.125
536.25	1747.375
651.625	1749.125
1375.25	1756.75
962.375	1757.375
696.125	1758.75
1108	1759.25
1160.625	1758.75
1245.25	1758.25
1000.375	1760.75
1061	1762.375
746.875	1763.375
1208.625	1764
1417.375	1760.375
1578.75	1765
1627.5	1764.25
581.375	1767.25
639.25	1767.625
1198	1767.125
1049.625	1770.875
618	1771.625
1069.375	1771
1409.25	1772.125
1319.125	1773
1430.875	1772.875
416.625	1774.5
784.25	1773.875
539.375	1774.5
682.5	1774.625
1389.875	1775.25
920.5	1776.5
1062.5	1773
1466.625	1779.5
1066.625	1778.875
1233.25	1782.125
1443.875	1782.75
1490.625	1782.625
655.125	1783.375
1137.5	1783.125
1180.625	1783.875
1382.625	1786.625
389.5	1785.5
615.625	1789.25
1529.25	1789.875
1427.25	1792.75
405.875	1798.875
567.625	1801
1183.25	1801.75
716.375	1804.125
1033.25	1804.125
1573.625	1807.5
975.375	1806.625
1068	1807.25
772.625	1808.5
821.625	1808.125
704.25	1809.125
736	1809.5
1387.75	1808.625
530.125	1811.375
1412.25	1812.625
626.125	1817.75
1052.5	1817.625
1080.5	1818.625
616.625	1820
1378.25	1819.5
643.5	1824.25
841.375	1825.75
934.75	1824.875
1364	1830.25
969.625	1831.25
1314.5	1832.375
1434.625	1833.25
1504.875	1833.25
1391.625	1833.625
1053.625	1836.875
909.625	1839.125
1482.875	1841
962.375	1842.5
1398.5	1844
859.125	1845.625
1005.625	1845
1220.5	1845.625
901.625	1849.875
872.375	1854.375
1370.625	1856.375
1207.5	1858.75
1415.75	1858
1482.875	1859.625
725	1861.75
910	1865.5
1402.5	1867.125
1123	1870.125
725	1867.875
1110.75	1872.875
1091	1873.875
617.75	1874.25
1034.625	1875
1196.75	1874.625
1294.5	1874.5
956	1878.5
1355.375	1879.375
535	1879.25
759.625	1881.125
687.875	1881
813.125	1883.25
840	1883.75
726.25	1885
930.25	1884.625
1067.5	1887.5
1340.625	1886.75
1234.125	1889.25
1151.5	1893.875
1161	1897.875
846.25	1898.875
917.5	1898.25
969.125	1899.25
1238.125	1900.625
789	1901.5
996.25	1903.5
770.75	1909.375
900.5	1911.5
[truncated: 19 more rows]
