# Supplementary material for: On the randomness and correlation in the trajectories of alpha particle emitted from 241Am: statistical inference based on information entropy
Source: Sci Rep. 2022 Aug 12;12:13728. doi: 10.1038/s41598-022-17479-3 (PMC9374780; doi:10.1038/s41598-022-17479-3)
Supplement: Supplementary file 1 — Supplementary Information. [file 41598_2022_17479_MOESM1_ESM.zip › c4/Points.TXT]

807.6	4.6
723.7	5.8
661.8	6.2
838.2	7.8
787.1	8.2
883.2	8
943.4	9.2
310.8	10.9
756.9	13
681.7	13.7
712.7	17.6
854.7	17.1
804.2	19.5
938.9	24
948.4	24.4
970.4	24.6
673.6	29.6
849.3	28.6
626	29.2
857.3	29.1
882	29.4
959.6	32.6
1015.3	29.2
372.2	31
603.6	31.5
770.1	30.8
699.2	31.2
685.1	33.6
923	33.9
995.6	34.9
1012.5	34.2
525.3	37
740	39.3
641.8	40.4
860.9	43.2
971.8	43.1
1068.3	40.4
671.8	43.1
724.2	43.5
867.6	43.3
928.2	43.5
557.8	45.3
911.2	45
922.6	47.4
950	49
555.6	54.3
1006.7	54.3
583.4	55.1
687.4	55.2
678.4	55.6
1033.9	56.1
537.9	57.2
575.9	56.8
707.2	56.8
609.5	57.5
733.3	57.1
864	58.9
878.3	59.9
724.9	60.4
605	64.6
1081.2	65
761.4	66.6
785.6	66.5
474.7	69.2
539	68.9
671.4	68.9
730.8	71.9
884.9	72.7
601.4	73.7
867.9	75.2
505.6	75.3
890.9	75
684.3	75.8
712.7	75.9
821.5	75.4
1029.4	75.4
732.4	77.5
925	77.6
566.8	79.1
793.4	79.1
815.2	80.6
453.6	81
618.5	80.2
627.2	81
1138.3	82.5
546.1	83
1005.7	83.4
1031.7	83.3
471.1	85
764.6	85.7
912.6	85.4
402.5	87
851.2	87
957.2	87.1
503.5	88
626.8	89
994.2	88.7
1092.6	90.2
868.4	91.2
545.5	92.1
583	92.7
595.9	92.7
641.5	93.2
737.1	92.8
493.3	94
572.3	94.7
479.6	96.6
562	98
665.1	95.3
832.3	95.9
1017	95.9
958.4	96.9
740.5	97.2
916	97.3
681.8	98.3
441.9	99.2
472.4	99.4
691.3	99
1124.9	99.1
823	100.6
427.4	101.1
1035.6	100.4
1056	101.1
1093.7	100.4
432.7	101.6
520.1	103.3
1069.1	103.4
586.9	104.7
1142.7	104.8
577.5	105.9
709.9	106.1
903.7	106.8
739.6	107.2
993.9	108.7
1034.2	108.9
1109.5	108.7
1156.6	108.9
678.1	109.6
767.5	109.6
1022.1	110
1192.1	109.6
743	112.1
915.1	111.7
529.3	112
550.6	112.6
465.5	112.9
720.1	115.1
764.5	115.1
1027.5	114.5
1122.5	114.3
1187.4	115.8
816.9	115.6
1055	117.4
378.7	117
840.3	117.5
738.5	118.3
394.8	118.9
584.9	119.2
1204	118.9
1212.9	119.6
1150.7	120.4
438.8	122.6
461.3	122.5
484.7	125
1097.1	125.5
407.8	125.4
780.9	125.8
1119.6	125.7
798.3	126.4
941.1	126.2
866.3	127.4
642.7	128
885.4	128
470.2	129.1
1202	129.2
444.4	130
489	129.5
705.2	130.2
582.2	131.9
363.9	132.9
590.9	132.9
642.2	134.1
689	133.4
1080.2	133
709.5	134.2
1090.8	134
408.9	135.1
517.8	134.5
424.8	135.9
743.5	136
539.9	137
611.6	138
834.7	138.4
900.1	138.5
592	138.9
756.9	139.2
1126.6	139.5
867.5	139.7
802.3	140.6
1028.3	140.3
531.5	142.2
1225.3	142.4
317.4	143
369.9	142.9
594.9	143.3
734.4	143
792.8	143
827.4	143.7
454.6	143.8
1064.7	143.9
1079.4	144.1
481.9	146.5
772	146
849.8	146.2
1138.8	146.7
420.3	146.9
975.9	147.2
994.4	148.7
831.9	148.4
937.6	148.4
999.5	148.2
669.4	148.6
760.3	148.5
909.4	149
543.8	149.9
1212.9	149.5
1044	150.4
537.6	151.4
1015.1	151.4
1135.6	151.2
573.5	152.4
1231.5	152.1
365.8	153
532.4	153
588	154.4
1081.7	153.3
1188.8	153
1249.3	153.4
635.3	153.5
810.1	153.7
855	154.2
874.4	154.5
962	154
1050.5	155
1104.3	154.7
435.4	155.6
1158	155.3
475.8	156.6
1194.9	156.8
888.5	157.3
1062.7	156.9
831.9	157.9
1140.8	158.4
451.9	159.3
950.9	160.7
1009.9	159.4
1028.3	159.2
384.3	159.8
1464	159.3
507.6	161.8
933.9	161.4
460.4	162.3
1105.3	162.9
1279.7	163.1
550	166.2
822.8	163.7
1072.7	164.4
814.2	164.7
405.2	165.7
803	165.5
352.7	166.8
1042.4	166.7
367.4	167.4
448.7	166.9
751.8	167
675.9	168.4
709.3	168
845.7	169.7
1031.6	169.9
1211.7	170.5
768.9	171.6
1039.8	171.7
1186.3	172.6
289.1	173.2
1026.7	172.8
1065.2	173.2
850.9	174.1
654.4	175.1
751.8	175.9
947.6	175.6
315.9	176.7
1190.3	176.9
861.5	177.6
881.8	176.9
1032.4	177.6
1128.6	177.6
376.8	178.3
683.6	179
816.6	178.3
389.5	180.8
660.2	181
1267.8	180.8
913.1	181.2
442.2	182.4
1094.1	182
1192.5	182.7
630.9	183
724.2	182.8
987.6	182.9
1075.3	183.1
715.7	183.6
866.9	184.3
1019.6	183.6
1279.4	185.5
771	184.4
1130	184.9
1225.7	185
337.6	185.7
950.3	187.6
1046.4	186.8
1091.7	187.5
855.9	188.4
926.7	187.8
1080.8	188
1293.3	188
684.3	188.9
734.4	189.2
1038.7	189.3
663.3	191.2
905.4	190.7
288	191.6
702.2	191.9
1151.6	191.4
440	192.9
1034.4	192.1
1141.8	192
1239.1	192.5
863.9	193.5
1132.5	193.7
324.1	195.7
689.2	193.7
1186.3	193.8
293	194.4
411.2	194.9
990.9	194.5
375.4	195.6
522.1	195.7
778.1	195.2
1374	194.7
944.2	197
420.1	198.7
1166.6	198.3
813.9	198.7
855.2	198.8
967.4	198.6
831.1	200.3
1055.8	200.5
444.1	203.2
594.7	201.5
1286.7	201.3
287.8	202.3
700.2	203.4
398.2	204.7
1215.8	204.8
451.4	205.9
952.6	205.7
1209.1	206.6
590.2	207.7
468	208.5
801.6	208
308.6	209.7
608.7	209.5
661.7	210.1
824.1	210.4
322.8	210.8
533.6	211.2
584.2	211.4
299.5	212.4
507.1	212.3
732.3	213.7
284.9	213.2
1042.3	213
1153.2	213.2
1244.1	214.1
990	214.1
485.7	215.7
1300	214.7
677.2	216.9
837	216.4
1225.9	216.2
458.8	217.5
875.7	217.3
1132.5	217.5
728.3	221.8
755.7	217.3
867.2	218.5
401.9	219.1
916.6	218.8
1276.7	219.3
1293.1	219.3
706.1	219.5
935.9	219.9
1004.1	219.4
373.3	221.4
785.8	220.4
1054.8	220.6
1116.5	220.3
1286	221.8
467.3	222
1095	222
1315.4	222.7
233.7	223.1
324.9	223
459.9	225.9
741.2	226.7
1345.9	223.2
379	224.1
810	224.1
448.2	225.1
836.5	225.1
897.9	225.4
366	229.8
653.1	227.9
1043.4	226.1
251.5	228.4
354.3	228.4
715.9	227.8
813.7	227.8
288.5	229.7
485.2	229.6
555.2	228.7
993.6	229.3
1222.5	231.9
535.1	229.9
872	230.7
900	230.7
1152.4	231
1328.1	231
796.7	231.3
402.3	232.7
916.7	234
1283.2	233.7
277.1	235.4
456.8	235.1
244.8	235.9
342.2	235.7
563.9	235.7
921.5	235.6
1020.3	235.6
1109.4	235.4
1242.3	235.4
749.6	236.8
871.8	236.7
350	237.5
531.9	237.3
1293.3	238.2
1342.4	238
593.6	238.6
615.2	239.3
370.8	239.7
641.7	239.5
907.7	240.1
313.7	241.5
409.8	241.8
521.8	241.2
859.6	241.3
1266.3	241.6
1282.2	241.1
510.7	243
652.7	242.2
1099	241.9
1276.9	242.5
945	243.2
778.5	243.6
1091	243.8
1111.8	244.4
874	246.2
602.1	248.6
245.3	247.5
450.6	246.6
1358.6	246.9
326.6	247.8
396.6	248.8
357.8	249.1
1194.3	248.9
474.7	249.9
574.4	252.3
1049.8	251
883.1	251.7
480.1	251.9
715.9	252.3
1004.4	252
1098.7	252
792.3	253.3
836	253.1
1287.8	253.6
614.4	255.1
725.6	255
298.7	255.7
744.7	256.1
1254.3	255.6
758.4	256.4
811.8	257.4
896.7	257.7
1238.9	257.3
269.9	258.2
1010.1	258.4
473	258.7
505.1	259.9
675.2	260
1207.1	259.4
249.7	260.8
914.1	260.4
1161.9	261.2
1237.6	261.9
422.5	262.3
596.4	264.1
931.9	262
1067.6	262.1
1316.2	262.7
625	264.1
640.2	263.5
796.1	263.8
1251.3	266.1
391.2	264.8
870.1	264.7
1292.1	264.4
450	266.1
842.2	266.1
244.1	266.6
334.1	267.6
1143.2	267.3
1285.8	267.1
1315.1	267.7
688.9	268.2
734.3	268.1
834.4	267.8
661	268.6
906.7	269.1
603.6	269.6
216.7	271.2
1040.8	270.3
400.3	274.4
750.3	271.9
1291.6	272.5
273.6	273.2
416.9	272.9
462.7	272.8
576.5	273
1190	273
238.2	274.5
822.3	274.2
1023.9	273.6
386.3	277
1303.2	274.5
1359	275.1
301	275.9
473.6	275.5
659.9	275.2
1288.4	277.4
556.7	278.3
590.1	279.1
904.6	279
194.5	280.1
513.3	280
214.1	280.8
379	281
483.5	282.5
677.8	286.3
1196.7	282.6
436.9	283.2
845.7	283.6
1118.9	283.8
1263.9	283.7
1023.7	284.4
519.3	285.8
887.6	285.3
279.5	285.7
636.6	288.4
766.5	286
805.5	286.8
839.2	288.2
1397.7	288.1
207.3	289.3
233.1	289.8
245.3	289.2
365.4	289.6
855.1	289.9
1014.4	289.8
1041	289.5
304	290.4
320.7	291
440	291.6
585.1	291.3
1293.2	291.1
259.5	292.4
522.4	292.7
781	292.9
948.4	292.8
310.9	294.3
516.5	293.8
805.8	296.3
435.6	295.4
602.6	294.4
750.1	296.2
897.5	294.5
1268.5	294.4
404.4	295.7
655.2	295.2
368.4	297.5
1200.9	297.2
1293.7	298.4
530.6	298.6
776.7	298.7
1133.9	299.2
254.3	299.8
710.4	299.7
851.5	299.8
1231.5	299.9
967.1	300.6
997.6	300.4
1092.9	300.3
1327.7	300.6
492.7	301.5
569.4	301.8
245.8	303.1
1349	302.4
418.9	304.1
477.3	303.4
797.1	303.8
1025.2	304.2
340.3	304.9
992.3	304.9
240.2	306.1
695.3	305.3
801.8	305.8
1000.1	306.7
201.5	309.6
530.5	309.2
539.7	308.7
704.3	309
1359.6	308.8
299.4	309.5
494	309.9
586.5	309.7
1200.7	310
1320	309.4
1367.4	310
1378.6	310
1069.7	310.3
420.9	312
913.2	311.4
994.6	311.4
1218.8	311.2
356.8	312.6
469.6	312
591.4	312
255.3	313
350.3	313.3
900.9	313.1
959.2	313.3
877	313.8
149.9	315
483.1	317.2
862.7	315.5
1035.9	315.2
473.2	316.5
987.8	317
1329.9	318.1
164.9	319
738.8	318.3
1090.3	318.5
1121.4	318.7
873.9	320.7
768.4	320.9
1232.2	320.4
284.5	321.4
426.5	321.2
444.1	321.9
1103.5	321.1
1131.7	321.4
392.4	321.9
890.6	322
833.8	323.2
1224.1	323.2
1360.2	324.2
151.6	324
279.9	325
643.9	323.8
666.7	323.7
289.5	324.9
1012.4	325.1
1437.3	325.3
244.8	326.4
434.4	325.9
1229.9	326.4
159.1	327.4
1409.8	327.3
732.7	328.8
365.1	329.1
1050.8	329
1384.6	330.1
380.4	330.5
970.8	330.8
469.8	331.9
774.1	331
1242.8	331
268.8	332.4
1034.8	332.1
1204.2	332
174.1	333.5
308.8	333.5
882.9	333.1
1436.1	334.3
601.3	334.4
783.6	334.8
807.6	334.7
927.3	334.7
943.6	334.8
1085.2	334.5
1102.3	334.4
342.6	335.6
661.1	335.5
448.1	336.1
638.5	338.1
1192.5	336.4
1034.2	337.4
1049.8	336.9
388.3	338.4
435.3	338
850.6	336.8
1264.6	338.3
1323.3	338.2
1397.1	338.5
296.5	339.2
779.7	339.4
1146.9	338.7
226.6	339.9
718.4	339.8
801.5	339.4
1077.6	339.4
400.4	341
747.2	340.7
373.2	341.3
582.4	341.5
861	341.6
1232.5	341.7
262.1	343.4
329.2	343.4
547.7	343.2
773.4	342.9
839.7	343.7
980	342.8
1202.9	342.6
730.2	343.7
167.6	345
1185.7	344.1
219.8	345.8
386	345.5
451.1	346.7
153.1	348
670.3	347.3
995.9	349
1079.2	346.9
1168.8	347
270.7	348
626.5	348
783.6	347.8
1242.6	347.9
1363	348.3
142	349.1
291.5	349.3
1036.7	349.1
1187.1	349.1
581.3	349.9
1140.7	349.7
1330	350.5
251.6	350.5
370.6	350.9
179	351.4
310.3	351.6
676.2	351.2
887.6	351.4
983.7	351.2
1123.1	353.8
778.2	352.2
854.2	351.9
1444.8	352.8
470.2	353.2
1266.2	352.9
525.8	354.2
1014.4	353.6
351.1	355
375.5	354.8
381.8	355.1
1040.9	354.5
1108	354.7
1219.4	354.7
1347.2	354.4
486.2	355.8
566.4	355.6
1357	355.5
631.5	356.1
1328.1	356.8
268.7	358.5
315.4	357.8
1415.5	358.2
550.5	359.2
753.7	358.8
1351.7	359
167.2	360.3
842.4	359.4
1365.8	360
1131.9	360.4
1269.8	360.3
357.4	361.1
866.9	361.4
889.1	361.4
1191.7	361.4
1256.7	361
387.6	362.4
761.1	361.9
1000.1	362.3
180.8	363.3
836.8	363
1199.8	362.8
275.8	363.9
474.4	364.9
796.6	364.3
990.8	365.6
1125.4	365.5
431	366.1
487.7	366.6
759.1	366.6
1336.5	366.3
316.1	367.4
602.8	367.1
842	368.2
1025.8	367.8
232.4	369
460.7	369.3
926.1	369.1
1073.4	368.5
1163.7	369.3
1392.8	368.6
331.1	369.7
577.8	369.5
782.6	369.6
997.8	369.6
1085.4	369.3
1435.3	370.1
216.5	371.7
1131.1	371.4
1210.8	371.7
508	372.2
814.2	372
1125.6	372.4
1198.5	372.8
172.4	374.8
200	374.2
1016.3	373.4
736	374.4
860.8	374.4
986.7	374.7
339	375.9
548.7	376.6
782.4	376
1277.4	375.3
1320.6	375.8
452.5	376.6
578.3	376
639.7	376.5
773.6	376.3
143.9	377.5
826.8	377.7
996.7	376.8
1297.9	377.5
294.6	378.2
730.6	378.9
1001.8	379.2
1306	378.5
233.6	380.2
240.8	380.5
272.8	379.8
718.4	380.3
1190.9	380
1249.2	380
1253.6	379.9
1122.3	380.6
1165.4	380.6
483.8	382.5
143.4	383.1
426.4	383
498.1	383.1
133.6	386.8
228.9	383.9
919.3	385.1
1001.6	384.9
631.2	385.5
759.8	385.6
1250.9	385.5
574.4	386.1
807.9	386.8
113.4	387.4
667	388.3
984.4	387.7
883.3	388.8
167	390.2
562.7	389.4
595.4	389.7
1060.6	389.8
1136.1	389.7
657.2	390.7
715.1	390.8
1155.5	391.5
251	392.9
526.5	393.2
906.7	393
1267	394
750.2	395
1298	394.5
562.1	395.7
173.9	396.3
232.3	396.6
512.8	396.2
1018.8	396.1
1246.6	396.1
113.8	397.9
299.8	397
1284	397
737	398.3
909.9	398.2
970.4	397.4
481.9	398.9
1179.1	398.9
140.3	399.8
415.7	399.5
461.2	400.1
491.1	399.9
764.3	399.4
776.7	399.5
1266.2	399.6
1403.5	400
220.7	400.7
856.7	401.4
1421.8	401.8
261.4	402.4
401.9	402.2
923.2	401.9
1355.7	403
697.3	403.4
800	403.5
1024	404.6
452.7	404.8
502.2	404.9
773.3	407.6
1482.5	405.7
206.3	406.4
304	406.7
463.9	408.2
1138.6	406
1243.2	406.4
1296.6	406.2
1097	407.6
1384.4	408.8
315.2	408.7
669.9	408.5
908.1	409
915.5	408.6
1130.2	408.9
1372.4	409
359	409.8
1415.3	409.5
107.8	410.7
502.3	410.9
566.1	410.7
891.8	410.2
930.4	410.4
1431	411.1
1223.4	411
220.9	412.5
782.4	411.8
1017.6	411.8
1126.2	412.3
1330.8	412.8
840.7	413.4
1061.3	413.7
875.1	414.4
499	415.8
516.5	415.3
983.9	415.4
1320.8	415.9
433.2	416.1
100.1	416.7
322.7	417.3
749.8	417.4
1024.2	416.9
1167.8	416.9
1201.7	417.2
292.8	418.1
327.8	418.7
699.4	417.7
1379.3	418.4
561	418.7
745	418.5
837.7	418.8
1047	418.5
1389	419.1
192.5	420.2
796.7	421.7
114.5	421.3
172	421.2
998.4	420.9
424.4	421.4
677	421.3
525	421.9
1204.9	422.2
1414.2	423
1055.2	422.8
129.3	423.4
1276.7	424.2
1379.1	424.1
187.3	424.4
1326.6	424.4
100	425.7
370.2	425.8
540.2	426
1467.6	425.3
267.8	426.4
345.7	426.5
289.1	428.1
337.2	428.4
1298.5	428.3
1424.5	428.3
121.2	429.3
1026.5	431.4
1106.7	429.6
615.2	430.3
871.7	430.4
662.5	431.1
707.9	431.6
619.8	432.4
935.9	431.9
1141.6	432.4
1148.3	432.2
1310.6	432.8
1393	433.2
818.2	433.4
875.1	434.6
1409.4	435.1
183.1	435.8
567.8	436.2
893.1	436.4
713.1	438.5
924.3	436.8
309.2	438.3
1047.7	438.8
1033.5	438.6
263.7	440.7
1242.6	440.6
221.3	441.4
1062.8	441.1
1469	441.6
477.9	442.6
1001.6	442.6
426.9	442.7
482.6	443.5
528.9	443.4
724.6	443.3
770.8	442.7
897	443.2
1168.3	443.6
1189	443.8
846.7	444.4
863.8	444.7
1427	444.4
87.7	445.6
112.4	446.2
1217.9	445.4
1356.6	445.3
93.2	448.3
765.9	448.4
186.8	449.1
330.9	449.8
662.1	449.5
786.8	449.4
910.8	449.9
381.6	450.6
612.6	450.4
1344.4	450.6
1364.9	451.1
168.3	451.6
90.2	453
516.6	452.5
1050.9	452
1389.4	452.5
1454.8	453
826.1	453.2
1122.2	452.7
1134.2	453.2
1290.7	452.7
781.6	453.7
928.1	453.6
1202.1	453.5
1224.5	453.9
1350.4	453.8
112.7	455.4
329.3	457.1
387	455
857.7	454.4
399.3	455.8
802.9	456.3
101.7	457.2
439.7	457.5
647.2	457.1
1495.5	457.3
766.9	459.6
880.7	458.2
1278.6	457.8
1483.2	458.2
1209.6	459.1
1388.9	458.9
521.4	459.9
775.9	459.8
1096.6	459.4
288.9	460.5
322.3	460.8
504.8	460.4
68.5	461.6
186.7	461.7
241.4	461.4
1146.5	461.2
1237.5	461.1
1264.9	461.1
574.8	461.9
1039.3	462.2
1070.3	462.4
450.2	462.7
536.6	463.1
686.7	463.1
864.8	462.9
918.7	463.2
1222.8	462.6
217	464.1
1198.9	464.1
1299.8	463.5
1362.7	464.5
421.2	465.6
435.4	465
470.6	465.7
838.8	465.3
1393.9	465.4
98.1	466.5
156	466.1
552.8	468
658.9	466.4
1230.1	466.3
1423.4	468.2
170.1	467.6
877.8	467.7
140.7	468.5
431.5	469.2
265.3	469.8
513	469.4
81.5	471
415.1	472.2
437.4	470.7
944.3	470.5
274.5	471.4
404	471.4
844.2	471.2
873	472.3
1253.5	471.7
670.2	472.5
758.4	471.9
1104.2	471.9
160.6	473.9
692.4	475.1
1275.7	473.6
348.1	475
628.4	475
603.6	476.7
779.5	475.1
834.4	475.8
187.3	476.3
353.6	476.6
884.7	476.1
1220.4	476.2
90.3	477.2
242.4	477.5
458.6	477
746.2	476.9
800.6	476.6
1472.6	479.3
659.6	477.7
1077.4	478.5
1163.3	478.6
125.1	479.4
668.5	479.4
397.6	480.7
714.2	480.3
67.7	481.8
275	483
888.4	482.7
638.5	483.6
806	483.7
1137.3	484.1
132.1	485.2
314.1	485.9
1311.7	485.5
666.1	485.9
962.8	486
152.4	487.5
476.9	488
739.1	488.1
554.4	488.9
777.4	488.9
493.5	489.3
514.7	489.9
577.9	490.1
1361.5	489.4
355.9	490.6
946.6	491.1
1400	491.2
289.1	492
417.8	493.1
545.7	492.4
282.1	493.3
679.6	493.4
1280.7	492.6
1423.6	492.7
869.6	493.9
999	493.6
1317.6	493.6
80	495.2
132.9	494.7
201.3	494.9
1008.2	496.6
397.4	495.9
483.4	495.9
692.7	497
740.9	496.7
862.4	496.1
1398	496
1406.6	495.1
1431.5	495.2
675.1	496.2
1143.3	496.2
1157.9	496.6
1327.7	496.8
1513.4	496.4
491.8	497.4
580.1	498.3
1230.8	497.3
1106.6	499.1
1247.2	497.9
369.1	499.1
1076.8	499.4
538.2	500
608.5	499.7
662.5	499.3
772	499.8
1070.2	499.7
1455	499.4
107.3	500.5
312	500.5
1420	500.5
564.8	501
595.6	501
1237.5	501.1
84.2	502.9
460.1	501.8
1218.8	502
154.3	503.4
615.4	502.8
653.5	502.7
783.8	503.1
832.6	502.7
1407.6	502.7
896.8	504.2
1369.7	504.2
200.4	504.6
1177.3	504.4
541	505.1
605	507.1
756.9	505.1
426.5	506.6
238.2	506.9
554.6	507.2
669	506.9
1073.4	507.4
112.5	508.1
563.1	507.6
1252.6	507.7
1360.5	508.4
1433.1	508.9
1168	509.3
60.2	510.3
539.7	511.6
890.1	510.3
1488.6	511.2
283.6	511.5
880.1	511
923.6	511.6
978.4	511.3
1125.4	511
1345.9	511.8
1447.1	511.5
694.7	511.9
391.5	513.1
439.9	513
987.5	512.7
1116.1	512.7
808.4	513.5
190.6	514.9
220.8	514.9
1197.4	514.5
1318	514.4
80	515.6
89.7	517.3
791.9	515.3
1087.9	517.5
1157.4	515.1
1342	517.7
1423.7	515.2
365.4	516.5
1276.7	516.4
561.9	516.9
870.1	516.9
1016.9	517.4
1173	517.3
386.9	518.1
458.7	518.5
597.4	518.4
633.6	518
742.8	517.8
1075.1	517.8
1139.2	518
1362.9	518.3
1385	518.1
542.5	518.6
1322.9	519.1
416.9	521.3
444.8	520.5
578.5	520.2
844.2	521.8
904.8	522.6
1275.1	521.9
196.6	523.4
874.3	523.4
1186.1	522.7
1216.9	523.6
1209.1	523.5
1269.9	523.9
282.3	524.9
375.2	524.4
458.9	524.4
555.5	524.7
1126.6	524.6
848.8	525.2
123.2	526.5
750.1	526.3
960.1	526.1
991.1	526.1
1068.7	525.9
1173.3	526.5
1473.2	526.5
1507.2	526.3
69	527.8
1144.1	527.3
1319.1	526.7
1360.4	526.9
1411.6	527.4
1481	527.5
87.5	528.2
161.7	528.7
434.7	527.9
724.9	528
1388.5	528.1
226.7	529.2
1237.4	528.5
255.7	529.5
905.7	529.7
882.7	530.6
923.3	530.4
1035.2	530.2
290.6	531.3
1189.5	531.6
1495.2	531.1
218.2	531.6
336.7	532.3
1097.2	532.2
1175.2	532.2
590.8	533
876	533.2
403.5	534
467	534.8
831.2	534.9
1132.5	534.3
920.8	535.4
1367.8	535.3
218.3	536
546.9	536.6
837	536.2
946.5	536.2
291.7	537.3
1408.4	537.1
396	537.6
448.8	538.3
717.6	538.4
1098.4	538
165.8	539.2
348.6	539
497.7	538.8
967.5	540.7
1078.3	539
1186.3	539
1462.9	540.6
1164.8	539.4
1282.5	540
1385.4	539.5
655.2	540.5
706.9	540.3
781.8	540.4
181	541.5
1092.5	540.9
132.5	542.2
209.6	542.1
1024.6	541.8
1427.9	541.8
80.8	543
1382.6	544.1
263.8	545.1
1327.6	544.4
1438.5	545.8
1454.5	544
300.6	546.9
414.2	545.2
781.1	546
335.4	546.3
1108.1	546.2
1449.9	546.4
188.8	547.1
327.6	546.8
556.4	548.4
1347.2	546.7
1341.1	548.4
341.3	549.9
924.1	551.6
973.9	549.6
1289.5	549.7
1510.9	549.6
1401.3	550.3
307.1	551.4
607.7	551.4
1230.6	551.5
478.9	552.3
511.8	552.4
1223.8	551.8
170.7	553.2
196.3	553.3
473.8	552.6
79.9	553.8
254.8	553.7
584.1	553.5
549.3	554.7
589.3	554.6
622.5	554.4
884.8	554.3
1383	554.8
48.3	555.9
528.6	555.3
899.2	555.2
935.5	555.2
1399.9	555.5
762	556.1
1020	556.4
1139.1	556.1
393	557.1
686.6	556.9
1259.8	556.9
1407.3	556.9
167.8	559.8
998.4	557.7
1051.4	557.8
204.3	558.9
1006.6	559.2
127.7	559.8
347.3	560
434	559.9
1037.7	559.1
1302.3	559.5
275	560.2
300.4	561
409.2	561.8
680.1	561
721	561
1109.5	561.5
1343.5	561
427.7	562.3
626.9	561.9
140.9	563
371.6	562.7
653	563.1
1050.9	563
1313.2	563
1443.1	563.3
45	563.9
1123.9	563.6
1159.6	563.4
1286.6	563.5
94.2	566.3
817.5	564.3
841.2	564.7
56.3	566.7
120.5	566.1
1095.1	566.1
1400.5	566.8
627.4	567
828.6	566.9
316.7	569.4
1061.6	567.6
1476	568.1
1509	568.1
352.1	568.5
1077.1	569.9
1202.1	570.2
1487.7	569.7
774.2	569.8
821.8	569.7
647.2	570.8
1248.3	570.4
1526.5	570.1
580.3	571.2
877.3	571.1
900.1	571.4
1132.7	571.8
511	572.2
544.4	571.9
984	572.2
1175.9	571.9
573.5	572.9
1346.3	572.7
1361.7	572.7
160.6	573.7
811	577
1002.7	575.1
1086.1	574
857.5	575
1152.2	574.4
284.9	575.4
453.8	575
523.6	575.5
1241.8	575.8
1387.7	575.5
378.3	576.7
479.1	576.1
369.6	577.1
673.4	576.8
967.4	576.9
1068.5	576.9
1560.7	576.9
876.9	578
70.8	579.3
339.8	579.6
512.9	578.8
1396.4	578.8
267.6	579.8
331.1	579.8
1432.1	579.5
1437.1	580.4
565.2	581
609.5	581.1
800.2	581.1
828.7	581.5
1424.5	581.5
371.9	582.3
471.5	582.4
778.3	583.5
1113.3	582
602.2	582.9
1487.9	583.3
464.6	583.7
762.1	583.7
1194.2	583.4
967.3	584.4
45.6	585.2
289.9	585.2
389.5	585.6
804.8	585.7
1149.8	585.2
1522.6	585.8
263.6	586.4
212.5	587.1
985	586.8
1391.6	587.2
1534.4	586.8
139.9	587.9
556	588.9
889.3	588.1
1302.3	587.8
1416.5	589.7
928.7	589
745.5	589.7
768.4	589.3
1568.1	589.8
518	591.6
567.6	590.8
1202.4	590.4
1279.6	590.8
328.6	591.3
401.3	590.9
497.1	591.9
1054.7	591.7
451.6	592.7
489	593
582.3	592.6
1089.1	592.6
1169.9	592.9
1425.3	593.3
892.9	594
1510.3	594.4
110.1	594.3
502.7	595.4
1195.3	595
226.4	596.3
371.1	596.3
1275.1	595.9
758.7	597.1
1031.7	597.4
880.9	597.7
1319.4	600.5
147.3	599.8
652.7	599.5
1263.2	599.3
1420.7	599.8
689.2	600.4
1042.6	600.7
624.6	601.6
41.7	602
168.2	602.1
354.4	601.9
1240.9	602
1097.5	602.8
1544.5	605.7
377.3	603.9
386.9	604.1
495.3	604.5
328.1	606.6
673.3	605.8
1358.4	606.4
1367.3	606.7
53.1	607.3
1196.6	607.2
1458.6	608.6
1526.6	607.5
486.4	608.3
572.6	608
1045.8	608.5
1122.1	609.6
1537	608.1
86.6	609.8
432.8	609.7
890.9	611.2
949.9	609.6
621.8	610.6
1302.5	610.1
1276.3	611.5
1400.2	611.5
800	612.3
879	612.2
725.8	612.5
1074.9	612.9
1246.5	612.9
1064.5	613.9
1129.5	613.5
1214.1	613.7
1258.2	613.6
259.7	614.3
972.8	614.6
615.6	617.5
491.8	619.2
559.1	616.5
770.8	616.6
856.9	616.1
1426.6	616.5
392.7	616.9
246.4	618
519.2	618.8
527.3	619.1
996.5	619.2
412.3	620.2
430.3	619.9
501.6	619.4
701	619
1053.7	619.1
1523.8	619.3
193.6	620.6
719	620.5
1025.4	620.8
1451.6	621.1
242.6	622.9
599.3	621.8
1083.3	622.2
1302.4	621.8
1321.7	622.5
698.2	624.9
254	624.1
405.7	623.9
168.2	624.5
309.2	624.7
348.4	625
361.9	624.5
899.8	624.7
947.6	624.3
1266.5	624.4
1370.7	625.2
526.2	625.6
681.8	625
768.4	625.3
857	627.4
1008.2	625.2
1097.2	625.3
1502.7	625.9
1522	625.7
234.9	628.2
557.4	626.5
781.4	627
428.9	628.2
932.1	628.2
986.6	628
1245.8	627.7
617.9	628.9
927.6	628.7
1113.6	628.3
1287.3	628.4
411.2	629.8
1401.5	629.4
1547.6	630.2
39.2	630.6
150	630.8
357.7	630.7
565.5	630.5
684	630.9
744.2	631.1
819.8	630.8
315.6	632.5
347.2	632.2
439.2	632.9
688.8	632.3
780.9	631.7
939.9	631.5
529.6	632.7
1169	632.6
575.9	633.8
699.3	633.5
1523.9	633.8
907.3	634.7
1104.6	634.3
404.8	635.1
183.8	636.3
54.6	637.3
465.9	636.8
607.9	637.5
1401.2	637.4
65	638
116.7	638.5
133	639.1
384.9	639.7
575.8	638.6
806	638.6
1326.6	638.6
1343.9	638.6
1214.1	639.3
302.5	640.1
638.8	640
720.6	640.6
949	640.2
1031.3	640.7
1205.7	640.2
226.6	641.2
1092.8	641.8
686.7	642.8
1283.9	644.2
168.9	644
234.7	644.2
753.1	643.7
1264.9	643.7
543.6	644.5
635.5	644.8
986.9	644.2
998.4	644.6
49.3	645.9
512.9	645.6
931.3	645.5
1200.7	645.3
1240	645.5
1502.5	645.2
408.7	646.6
467.3	646.2
1145.2	646.5
1300.7	645.8
499.3	647.3
704.2	650.1
695.2	649.1
983.6	648.8
271.2	649.7
519.4	649.5
1057.8	650.1
1063.5	650.3
1091	650
1102.4	650.2
309.8	651.2
1016.7	651
1027.5	651
1410.9	651.4
67.5	654.9
1143.1	655.6
1320.1	653.1
1385.6	653.1
1575.4	652.6
596.9	653.6
1350.9	654
238.4	655.4
1068.6	655.8
1340.6	655.4
200.3	656.4
1130.8	656
56	656.7
356.7	657.4
423.8	657.8
1375.3	657.7
1420.3	658
1448.9	657.6
1008.2	660.8
893.2	659.6
958.5	659.3
714.3	660.9
759.4	660.3
999	660
1043.4	660.7
434.2	664.8
1091.2	661.6
1319.9	661.2
1484.6	661.1
519.4	661.8
888.7	662.1
1215.8	662
1259.1	661.8
1151.4	662.9
1210.8	663.2
1230.7	662.7
528.3	664
1110.3	663.4
1159.1	663.8
1539.8	663.8
276.8	665.6
607.8	665
1115.7	665.1
502.8	665.9
915.1	666
306.4	667.2
472.8	666.9
775.1	667.2
1340.5	666.7
552.5	667.8
571.3	668
1131.6	669.7
241	669
1145.8	668.6
1520.9	668.5
402.6	669.3
250.5	670.1
309.9	671.6
481.2	671.3
472.1	672.5
1371.1	672.6
154.4	673.1
674.1	672.9
829.2	673.2
1252.2	673.1
1463.1	673.2
268.4	673.9
929.2	673.5
973.4	674.3
1212.9	674.7
195.9	675.5
919.5	675.1
286.9	676.9
446.5	678.7
1380.9	676
732.3	677.1
773.5	676.9
468.5	677.8
1446.6	678.1
103.8	679
388.4	678.8
650.3	678.4
689.9	678.8
1403.2	679.1
1549.2	678.7
377.9	679.7
315.9	680.5
1329.9	680.6
555.5	680.9
834.1	681.5
1365.8	681.2
269.5	682.2
1017.4	681.7
96	683.3
399.3	682.6
1128.5	683.1
1315.7	682.4
23.6	684.1
873.6	683.4
1000.8	683.7
364.6	684.8
115.1	689.5
669.3	685.3
1258.7	685.3
295.8	686.3
537.6	686.5
765.7	686.5
1102.6	686.5
1462.5	686.3
740.6	686.8
150.9	687.8
502	687.9
1054.3	687.5
134.8	689
1456.6	689
796.6	689.2
1345.1	689.6
210.3	691.2
900.1	691
976.9	691.4
1012.6	691.2
1535.4	690.9
184.7	692.3
1141.2	692.2
1219.7	692
69.4	694.9
559.9	693.1
628.2	692.8
610.1	693.4
805.1	693.8
62.5	695.5
1487.4	694.2
272.4	696.3
840.4	697.9
22.7	696.6
918.4	696
950.3	698.7
1148.8	696
1320.2	696.3
1556	696.6
123.3	697.5
377	697.1
869.9	697.7
1032.2	696.7
87.5	697.9
185.1	698.6
1077.8	697.9
1459.1	697.6
306.3	698.9
1060.6	698.7
1272.2	698.8
1294.7	699.1
339.2	701.5
557.8	699.7
293.6	700.9
1038.9	701.5
1389.5	701.5
472.4	702
524.2	702.1
574.5	701.4
1265.2	701.9
624.7	702.6
751.9	702.7
821.9	703.1
1104.5	703.2
1140.3	702.7
775.1	703.5
1096.1	703.3
58.8	704.6
447.1	704.3
459.5	704.6
489.1	704.8
965	704.3
993.4	704.5
1201.6	704.8
1209.2	704.4
1414	704.7
924.1	705.3
67	706.7
172.1	706.5
126.9	707.4
262.1	706.9
710.5	707.2
747.7	707
[truncated: 2,488 more rows]
