# Supplementary material for: On the randomness and correlation in the trajectories of alpha particle emitted from 241Am: statistical inference based on information entropy
Source: Sci Rep. 2022 Aug 12;12:13728. doi: 10.1038/s41598-022-17479-3 (PMC9374780; doi:10.1038/s41598-022-17479-3)
Supplement: Supplementary file 1 — Supplementary Information. [file 41598_2022_17479_MOESM1_ESM.zip › d4-1/points.TXT]

9.5	922
12.5	998.2
10.4	1024.8
10.9	1084.1
12.9	1155.1
13.7	1044.5
15.1	1116
15.1	1135.8
18.1	875.3
17.6	1014.7
21.8	991
18.6	1061.7
19	938.4
19.6	1136.3
22.4	1053.3
26.7	892.6
24	1299.7
28.5	930.9
29.4	961.2
29.2	1061.7
30.4	1183.1
36.9	839.9
40.1	961.5
38.6	1176.9
40.3	1114
41.5	874.1
41	895.3
44.7	1101.6
45.5	922.7
45.4	1173.6
46.3	856.2
48.9	1263.5
52.5	943.5
52.7	796
53.6	905
52.3	1119.9
53.9	818.5
54.2	1085.1
55	844.7
58.6	877.4
58.5	1101.4
58.3	1110.3
60.1	767.6
60.8	1208.5
59.7	795.4
63.4	823.7
62.6	857.5
62.4	869.1
63	1367.4
65.8	992.5
66.3	1188.4
68.1	1014.4
69.7	1199.1
67.6	1229.4
67.9	1246.3
68.1	848.4
70.9	941.9
69.2	1181.4
70.3	1313.4
72.3	932.7
72.3	836.1
73.9	989.9
74.2	1138.9
75	1032.3
75.9	1209.1
77	688
77.6	1251.9
79.5	791.2
79.8	1059.8
80.5	1100.8
79.7	1238.3
80.7	937.8
82.1	971.2
82	1116.3
81.4	1078.5
87	722.5
84.7	1274.1
86.4	1027.7
87	694.6
86.2	876.3
89.3	943.7
89	1006
87.7	764
87.9	1304.8
89	857.1
89.8	1208.1
88.2	1016.1
90.6	992.3
91.2	1220.4
91.9	757.7
93.1	1067
94.2	728.9
94.5	1288.5
94.1	800.5
95.6	1176.7
95.1	870.2
96.9	1348.9
97.5	688.2
95.9	703.6
98	766.5
98	1038.1
98.4	1004.1
97.5	709.6
100.3	739.6
101.6	757.6
102.3	939.2
100.3	1122.2
103.2	848.6
102.4	986.1
101.7	1072.9
101.8	800.4
102.7	917.4
103	875.8
105.8	710.1
105.9	658.6
104.7	1053.2
107.1	1426.1
106.1	1332
106.8	790.3
107.2	1224.4
109	1355.7
110.1	770.7
112.1	1102.2
113	1041.6
111.9	929.3
114	956.8
113.4	1439.5
117.1	764.4
118.1	1035.4
116.9	1259
119.6	1085.7
120.3	972.9
121.7	1304.2
123.6	615
122.7	656
121.7	1183.5
121.8	678
123.9	1027.7
123.2	1105.5
122.9	647.7
124.3	1016.8
124.9	1325.2
126.7	1438.2
124.8	1038.2
126.8	1068.5
126.2	1367.4
127.8	983
126.6	1174.8
127.2	1342.2
128.3	626.1
127.4	842.4
127.2	1052.3
128.7	1333.6
130.4	582.4
130.9	730.3
131.3	1451.5
132.2	685.8
131.3	1000
132.5	1037
132.8	1290.7
133.1	672.1
134.8	720.1
133.7	615.1
134.3	751.1
133.9	824.5
133.5	1024.1
136.2	1436.6
136.5	623.3
136.8	1057.7
136.3	1340.1
136.7	1424.2
137.6	1354.3
139.6	1121.4
139.9	1207.5
141.7	1173.2
140.9	619.9
141.7	694.8
142.8	938.7
143.2	1199
144.1	848.5
144.8	1192.8
147.7	1323.4
143.5	1342.1
145.7	1359.9
146.5	1125.3
147.6	1329.5
148.2	874.6
147.7	826.7
148.5	944.9
148.8	1206
147.9	1291.1
148.5	1436.5
148.3	1312.1
149.3	1455.9
151.2	971.1
149	1032.8
150.9	1389.5
151.8	612.8
151.7	1403.8
152.4	1223.4
152.9	1263.2
153.8	675.9
153.6	768
153.9	782.3
153.7	1117.4
154	1237.2
155.4	1445.2
154.2	573.1
156.6	963.8
154.9	1337.4
155.2	623.1
155.7	850.8
156.7	591.7
154.9	879.7
159.2	1259.1
157.9	703.7
157.7	834.3
159.1	936.4
162	677.3
158	1097.5
159.7	1141.8
159	1474.8
161.2	608.7
162.1	881.1
163.2	1503.6
163.8	622.2
164.4	887
164.6	893.7
165.9	999.3
164.1	1305.6
167	586.8
165.7	711
166.8	1233.3
165.4	752
166.5	1285.6
167.9	1496.7
166.5	797.3
168.2	875.2
166.9	1133.7
166.4	1168.2
167.7	1120.1
167.5	1208.7
171.1	865.5
169.4	1155
171.2	627.6
171.2	1051.7
170.9	1400.6
170.2	1421
174	987.7
174	791.4
174.1	842.4
174.8	709
174.1	1389.5
174.4	821.5
175.7	996.3
176.6	760.3
175.9	1307.3
176	1425.5
177.9	1460.8
180.4	828.3
179.1	1373.4
179.3	1402.9
180.7	1324
180.4	570.4
182.4	814.5
184	999.3
183	1188.2
182	1525.8
183.7	634.8
183.3	708
184.8	912.1
185.3	939
184.6	958.4
185.4	1218.7
188.2	574.2
187	609.9
185.5	1017.5
186.2	1292.3
187.6	564.3
186.5	745.4
187.2	1054.5
187.3	673.4
187.7	949
187.2	966.4
189.7	1202.8
186.8	1467.6
188.3	730.4
190.7	1303.4
188.4	1403.5
190.3	713.5
190.5	1242.5
192.1	1276.1
190.6	1537.7
190.5	580.8
193.5	834.3
190.3	1163
193	595.6
192.9	1116.7
192.9	1364.3
191.9	1387.2
193.7	1002.9
191.6	1439.3
193.4	1447.7
195.8	1467.8
196	585.7
193.9	982
194.8	1081.7
194.7	1236.6
195.6	1176.6
194.9	1220.7
197.2	872.6
196.7	1061.2
196.6	1189
198	1267.1
197.5	1020.1
196.5	1165.5
197.9	1309.5
198.8	1407.4
198.3	1424
198.7	818.7
198.7	1098.9
202.5	744.1
199.8	755.3
200.3	1045.6
201.2	1199.3
201.1	1338.1
200.2	1350.3
206.1	1417.6
203.9	590.2
203.7	1215.2
205.3	1316.1
205.8	508.1
205.7	714.8
203.1	1114.6
206	1365
205.4	1155.6
207.8	1029.1
207.5	1353.7
207.7	1043.4
208.2	1077.5
208.1	1485.2
209.8	673.3
208.2	1267.8
212.1	737.9
211.3	1378.1
212.8	710.2
211.7	1343.6
212.3	644.1
213.1	1093.3
214.1	1110.8
213.1	1240.6
212.4	1413.1
215.2	469.4
213.7	542.8
214.3	1449.5
214.8	783.4
219.1	1408.3
216.1	581.1
215	883.5
218.6	961.4
220.2	973.5
217.6	1319.8
222.2	519.1
218.1	589.6
218.6	846.8
220.9	1462.4
219.7	559.1
223.5	617.4
220.9	835.7
219.1	1526.1
220.3	547
221.3	1031.3
219.8	1223
224.9	1456
220.8	945
221.6	1274
221.5	1436.2
223	1191.8
222.6	1534.5
225.6	1235.7
222.5	1510.1
224.4	1048.7
226.5	1245.2
228	960.4
226.6	1110.2
225.9	1313.1
227.4	497.6
226.8	713
227.3	549.2
228.1	794.8
227.9	847
227.9	896.3
227.4	1572.7
228.1	1021.5
229.5	1180.1
228.5	1524.5
229.2	589.7
229.5	1483.6
229.5	1514.6
229.6	1587.9
231.9	532.9
230.8	870.4
229.8	1206
230.4	1312
232.9	807.6
231	964.2
234.4	950.3
235	1250.2
235.6	1419.8
236.8	919.7
239.2	1066.8
234.2	1086.4
238.5	1280
237.3	464.9
239.4	506.9
237.5	683.2
236.2	938.2
238.1	1166.4
237.5	1395.7
238.8	894
239.8	650
240.4	1341.6
239.6	1438.6
239.7	660.3
240.2	670.5
241.1	790.3
240.3	1547.1
243.2	940.8
244.2	564.4
246.3	1290.1
243.8	910.2
246.2	475.4
246.4	1400.2
247.1	1252.4
249.7	1310
249.7	1376.7
247.6	1197.4
248.4	660.2
248.8	1364.5
249.5	1152.8
249.8	488.6
250.3	1100.6
251	831.2
250.9	1530
253.2	498.3
252.6	850.8
253.9	988.3
253.1	1559.9
253.3	463.4
253.5	1301
253.5	1499.3
253.4	1571.8
253.9	866.8
254.5	1062.7
253.9	1086.2
254.2	1247.6
254.5	1260.9
256.4	666.9
255.7	1022.5
257.3	548.9
256.5	1384.2
258.9	568.6
258.6	675.7
257.3	1469.9
257.6	513
258.5	1226.9
259	1586.8
258.7	1608.9
256.9	791.4
259.4	1394.7
260.2	702.2
263.1	798.2
260.3	1108
260.4	1288.9
260	1308.2
261.2	1093.8
261.6	483.2
263.8	493.3
262.6	595.9
262.2	718.6
261.9	1371.8
262.6	1567
264.3	617.3
263.7	1300.2
263.4	1530.2
262.3	790.4
265.1	1282.9
264.8	1381.1
266.9	867.9
265.6	1142.3
266.5	916.2
265.4	1075.3
268.6	1235.3
267.5	1322.6
267.1	663.4
268.3	1133.4
266.8	1419.8
269.4	896.6
269	1047.2
269.2	1460.1
267.9	1493.5
269.5	696.4
270.8	790.8
270.9	842.2
270.2	1261.7
270.9	500.9
271.1	880.2
274	1603.3
273.4	959.1
273.1	1416.3
272.5	623.8
275	859.7
271.7	1072.5
273.4	1077.1
272.9	1204
274.1	933.9
271	1300.5
274.5	1534.6
274.3	667.8
274	1280.1
276.6	1168.8
276	563.7
276	1481.3
278.9	1089.2
277.9	1544.2
279.5	838.6
280.2	1158.3
279.8	1176.3
281	1390.6
280.8	918.8
283.2	1298.1
281.1	1346.5
281.1	1520.7
282.3	538.4
281.9	549.3
282.5	614.5
282.6	792.2
282.4	1117.5
285.2	435.9
283	735.3
287.4	1288.7
285.6	1451.4
288.1	572.7
286.2	639.4
287	1042.5
287.4	1139.2
285.4	1185.7
288.1	476.5
287.2	1077.3
288.8	1152.7
287.6	1175.1
288.7	1413.7
287.3	1631.8
288.7	741.3
289.1	759.1
289	839.5
287.7	889
286.3	1090.3
289	1164.7
288.1	1280
289.4	502
287.6	543.4
289	767.5
289.8	788.6
289	901.3
293.4	1272.4
289.3	1568.4
292.9	470.5
288.2	832
290.4	1215.2
291.2	1314.8
294	895
291.9	1422.5
293.1	1646.6
293.2	1345.2
294.7	1579.8
295.5	508.9
296.1	444.6
296.1	530
296.2	848
295.2	1176.4
296.6	683.6
298.5	1183.4
297.4	794.2
299.1	585.1
298.9	1310.8
298.9	1413.9
299.5	1168.6
298.3	1628.4
301	1157.8
300.2	1539.4
301.5	630.2
300.9	736.3
301.5	803.9
300.9	1367.6
302	1075.3
302.6	1219.9
303.5	1024.3
303.6	1320
303.3	923.9
303.9	1302.9
303.8	1533.5
308	1556.4
308.5	639.4
307.6	704.9
307.6	1002.3
309.4	1259.9
307.9	1434.4
309.7	1033.4
308.3	1487.5
309.7	905.1
309.5	1466.9
310	543.6
309.8	1338.9
310.8	806.7
311	1190.6
311.1	1390.1
312	1534.5
312.9	1151.8
313	681.4
313.1	692
312.7	1233.2
314.7	594.8
314	1056.4
314.4	1322.1
314.1	964.1
314.1	1278.3
314.1	1544.2
314.2	1596.1
315.4	495.3
315.8	1135.2
315.1	1203
315.8	1445.9
318.6	1253.6
317.1	1624.3
317.2	926.1
318.5	1343.9
317.8	1369
318.1	1647.8
319.5	443.2
319.4	804.7
320.1	464.3
319.8	627.2
320.4	850.5
321.7	519.9
321.5	612.4
319.5	1137.4
320.9	1218.5
322	381.2
323.1	729.4
322.9	771.9
323	963.9
322.9	1181.1
323.5	750.5
325.3	1642
325.4	554
325.1	683
325.4	1233.3
325.8	1321.6
325.9	486
327.8	993.6
327.1	1228.5
325.7	1060.9
325.8	1269
328.1	1541
326.9	1015.3
326.6	1199.7
327.4	1291.4
327.9	1487.2
330.8	573.5
328	740.9
329	789.7
328.6	1210.2
328.3	1392.9
328.8	1165.4
328.8	1283.4
331.4	453.7
329.9	548.2
333.6	1000.9
330.8	1421.6
330.9	881.2
331.1	955.6
332.6	1451.5
332.6	1327.9
333.7	467.5
333.8	1179.9
335.9	459.8
334.4	560.7
333.7	761.2
334.8	1638.9
334.4	1462.9
334.3	1611.7
335.9	476.9
336.3	545.5
336.7	895.8
335	982.3
335.7	1379.1
337.4	718.1
337	932.8
335.2	438.8
338	1397
337.8	1514.6
338.8	608.3
339.3	875.1
336.2	957.4
338.7	1563.2
336.9	369.5
339.4	625.4
339.3	697.1
339	1260.1
339.4	1503.3
339	577.5
341	445.6
341.1	885.8
341	1630.7
342	870.5
342.8	1145.5
341.7	1331.3
343.1	921.2
345	540
343.2	1451.9
343.2	397.5
345	792.6
345.9	1409.9
346.1	529.3
345.8	1186.1
347.1	574.9
347.1	1294
347.5	590.1
345.6	924.5
347.8	1240.7
347.9	1271.5
347.5	1345.4
347	1395.1
348.8	1534.4
349.7	836.4
346.9	1310.6
349.5	429.3
347.9	648.8
348	1277.4
349.1	1666.1
349.8	555
350.1	637.3
349.7	909.4
349.9	1100
350.1	1646.8
350.9	1354.8
351.7	462.5
352.5	653
355	718.9
352.6	731.8
352.7	749.5
353.5	681.6
352.9	1309.3
353	1586.1
355.3	371.3
354.2	419.8
354.5	1280.4
355	1334.8
354.7	757.6
354.9	884.1
355	982.2
355.1	1394.5
355.5	1599.9
356.4	857.6
355.1	1514.9
356.1	1684.7
355.3	696.1
357	834.7
356.8	847.4
355.9	1507.5
357.1	474.4
358.2	658.5
358.3	1148.5
357.4	1434
359.1	1569.6
357.8	1305.4
358.7	1320
359.6	1489.1
358.8	1075.9
360.2	745.3
361.1	1624
359.9	1510.6
361.4	1587.9
364.7	663
360.9	695.5
363.8	711.4
362.9	876.3
362.7	1140.2
362.8	1230.9
364.2	646.7
363.9	1302.4
363.6	1336.6
365.4	473.3
368.7	800.1
366.1	1217.3
366.2	1344.6
366.4	631.4
368.4	1270.5
367.8	1419.7
369.3	538.3
368.8	553.4
372.6	888.1
371.4	1178.2
368.8	1400.7
368.9	767.5
369.2	1048.2
372.7	1248.6
371.7	517
369.9	833.2
370.1	1014.2
370	1307.9
370.7	667.9
371.8	855.1
371.8	911.1
372.4	1483.9
369.9	656.6
371.8	614.8
370.3	714.7
372.6	1319.4
374.4	675.8
374.6	739.6
374.4	976.2
373.6	1578.6
374.5	416.9
374.6	759.7
374.7	1054
375.7	583.9
377.2	653.2
377.4	716.1
375.5	960
375.9	1076.3
378.5	1276
376.2	1433.6
379.3	663.4
376.3	1449.5
377.1	1621.3
378.7	523
379.1	1644.1
376.7	1034.9
380.1	1371.4
380.9	943
381.8	1136
380.6	1655.4
381.8	558.3
381.9	571.5
384.2	1477
380.9	959.9
382.6	1045.6
381.9	1052.1
384.6	1616.8
385.6	711.7
383	1289.5
383.5	1407.4
382.6	619.9
386.1	1093.9
384.4	1582.6
383.5	530.4
385.4	1072.1
387.1	1089.2
385.3	1450.2
386	378
385.6	394
386.3	481.4
385.9	816.2
386.3	867.8
387.3	1187.4
385.6	968.3
386	995.8
387.2	1240.4
388.4	419.1
388.9	810.5
391.4	1130
389.4	1347.3
388.6	1413.4
389.2	1688.1
391.2	619.1
388.4	1233.8
388.8	1558.6
388	895.7
392.4	1197.8
392.4	1228.4
390.3	1336.8
391.3	1483.7
389	901.2
390.6	912.6
390.2	965.6
390.7	1306.5
392.4	1427.6
394.3	1553.4
389.9	366.7
394	359.4
392.4	518.4
392.8	559.6
392.5	760.5
393.6	905.6
391.8	988.1
391.1	697.1
393.7	838.7
394.2	637.1
396.1	688.6
395.1	922.8
395.7	939.3
395.1	1465.3
394.2	1543.9
395.9	1662.3
396.8	680.2
395.4	701
400	1562.5
399.5	781.8
398.2	405.4
398.5	465.5
398.2	511.2
396.4	696
401.4	455.3
401.7	487.9
399.5	877.8
400.5	737.3
400.6	1195.1
400	1497.5
399.6	1612.3
400.8	1645.1
400.6	827.1
401.5	1389.6
402	1601.1
402	436.4
401.3	963.7
401.7	1302.4
404.8	1466
402.5	1543.4
402.1	655.1
404.2	1097.6
403.2	1126.5
404	1006.8
402.7	1035
403	1364.6
403.8	1527.5
404	1693
406.1	1137.3
405.6	621
408.5	1481.8
406.9	523.9
407.1	681.3
407.9	427.8
407.8	666.4
408.6	778.2
407.2	813.5
408.2	1052.6
409.3	1186.8
408.4	1356
410.4	1567.2
410.3	1112.5
409	1500.1
409.3	1036
411.2	1647.3
411	399.3
411	696.4
410.4	891.7
408	1306.6
411.3	1399
412.9	454.4
412.6	640.6
412.1	1308.9
412.7	1557.8
410.9	314.4
413.1	356.5
414	553.3
412	675.6
415.9	440.2
415.9	969.4
415.6	1043.3
416.3	467.2
416.5	1173.3
415.4	1449.2
417	505.1
414	680.6
416.5	734.5
417.1	922
418.6	523.6
418.7	706.3
418.6	862.4
418.3	1092.3
418.5	1655.6
420	682.1
419.5	996.7
418.8	1017
419.6	1574.9
420.1	648.4
418.3	913.6
419.9	1003.6
420.3	1132.4
419.8	1584.1
419.8	1701.3
423.1	901.4
421.4	1117.2
421.8	1273.9
422.1	1149.6
423.1	1598.8
423.6	1648.6
425.1	391.2
425.1	459.1
423.7	910.7
424.2	979.7
425.2	1626.5
424	677.2
425.7	941.6
425.5	1248.3
424.5	1310.3
426.8	960.6
427.8	1109.6
426.7	337.1
426.8	721.5
426.9	1056.8
427.2	1333.3
427.5	1560.5
428.4	1552
428.7	1640.5
430.9	515
428.7	674.8
428.6	883.7
429.3	1318.2
430.7	523.1
430.9	803.8
430.7	866.1
429.9	1158.1
429.4	1227.1
433.2	1377.4
430.8	1503.2
429	1521.9
430.8	369
431.1	1271.8
434.7	1511.9
430.5	1722.2
433.3	1138
432.3	907.4
434.1	1297.2
433	1308.5
434	890.6
437.1	1134.4
434.5	1528.9
435.6	924.2
437.2	1011.9
435.5	1049.8
435	1603.1
436	443.2
437.1	576.3
436.3	932.3
436.1	1246.6
435.3	1519.6
436.1	1569.7
436.6	534.8
438.5	567.6
437.2	626.7
437.5	797.9
438.8	875
438.9	939.6
439.5	1670.6
439.7	1254.6
439.5	516.9
440.2	826.5
439.8	982.9
439.9	1064.3
438.6	1204.6
440.3	904.2
440.1	1502.8
442.4	562.2
441.4	1095.2
442.2	1677
441.4	1717.6
442.7	658.4
442.2	739.5
441	1239.4
442.9	1627.6
444.1	1355.7
445.9	1418.1
445.4	1330.9
447.2	1592.7
449.6	1236
447	1561
447.9	321.8
447.8	681
447.3	694.3
447.6	1490.7
447	1707.6
450	367.2
449	506.9
448.2	977.6
450.1	1368.7
449.6	1582.3
450.4	541
450.8	881.9
449.2	1096.8
448.4	1297.4
451.5	1613.6
450	1691.4
450.7	627.1
451	712.6
452	590.9
453.2	1149
453.1	1141.1
452.6	1198.5
453.4	1394.6
452.7	1541.5
453	1123.8
454.2	1187.1
456.4	1209.9
456.3	1477.4
454.4	1524.9
455.5	872.1
453	978.6
455.3	1281.9
455.9	1294
454.8	1712
456.1	485.8
457.2	1729.6
459.3	1467.2
456.8	1575.1
454.8	1595
457.4	375.4
457.9	398.2
458	638
458.3	991.7
459.4	1032.1
460	1204.1
459	471.2
458.8	1108.6
459	1600.9
461.5	954.2
457.9	1123.9
460	1440.1
460.1	1453.8
458.9	1678.1
460.5	796.6
461.7	886.8
462.6	1170.4
463.8	1613
462	1305.4
460.4	1422.5
462.3	478.8
462.9	688.2
462.3	1049.6
463.1	1345
462.4	809.1
466.5	1013.9
466.4	1412
466.1	1423.5
465.7	1678.3
466.6	670.4
466.1	1485.4
471.5	1516.2
467.9	387.3
468	981.1
467.5	1733.5
470.8	1151.5
468.8	414.1
468.4	475.6
469	1360.5
470.2	519.6
470.5	660.5
471.4	1105.6
470.4	1218.2
470.4	1629.2
472.6	703.1
472.7	1128
472.1	1726.6
474.5	515.7
472.1	1040.1
471.9	1597.1
472.4	1742
472.4	899
474.8	317.8
473.4	336.3
472.8	595.4
474.4	771
473.8	1311
474.1	1640.4
477.6	729.4
476.3	1454.1
475.7	549.2
473.4	814.3
475	1372
475.9	1720.6
475.8	823.2
476	1049
476.6	443.1
478.2	480.2
478.2	328
477.4	1562.4
478.3	430.7
478.6	1063
479	1181.4
478.7	1579.1
480.1	1620.8
479.2	715.6
482.5	1616.1
481.3	367.1
480.1	815.9
480.9	1149.5
480	629.2
480.4	864.7
481.2	1109.2
481.3	1240.6
480.4	1388.2
481.3	1401.8
482.1	588.4
483.5	705.4
483.5	777.1
482.3	1079.5
485	1228.4
482.5	1328.5
484.4	690.8
482.9	1028.8
483.8	1309.2
486	470.5
484.1	641.1
485.3	788.6
486.7	321
489.1	487.7
487	1546.2
489.9	855.8
486.6	1469.3
486.1	1532.6
486.3	1591.8
487.7	388.2
489	631.9
488.1	800.2
487.2	1295.4
488.9	1454.2
487.8	1686.5
489.4	375.1
487.9	425.5
489.4	653.4
490	899.6
489.2	975.4
491.2	1061.3
489	1137.1
490.1	1587.2
490	578.4
489.7	786.3
492.3	1711.1
490	1733.6
491.4	429.2
491.2	442.4
490.7	745.5
490.8	1744.5
493.5	865.4
494.6	1416.4
492.7	1514.4
494.5	1529.2
495.8	500
494.7	1644.2
494.3	1301.4
496.6	1369.3
497.7	1088.9
495.3	1146.5
494.8	1203.5
497.3	360.5
497.1	549.6
493.9	660.3
498	1228.5
497.7	1624.7
499	845.7
499.1	1182.2
501.7	1386.1
499.8	529.4
498.4	1006.6
501.3	1067.2
501.4	1640.1
500.7	773.8
501.5	1546.2
504	626.7
502.6	1351.4
504.6	425.9
505	635.2
504.3	1331.2
505.7	535.8
505.9	816.4
504.8	1320.9
505.6	1487.7
506.4	320.8
505.3	1623.5
506.1	1656.8
507.5	1700.2
506.8	856
507.9	954.6
508.1	1009.1
506.3	1304.6
508.5	1367
507.6	827
510.9	938
511.1	946.8
507.3	1086.7
508.8	699.5
508.8	1437.9
510.1	1608.4
510.3	312.3
509.2	766.1
510.2	459.5
510.1	726.1
509.8	917.5
511.4	1603.6
511.3	487.3
511.7	778.4
511.6	867.1
512	1148.6
511.9	1339.5
513.1	1518.3
512.8	506.9
512.3	1058.2
512.8	1327.5
514.5	1075.4
514.4	338.4
516.6	715.1
514.3	849.9
513.8	1478.4
515.2	428.8
514.8	1306.7
515.9	1000.2
516	1166.4
517.4	1434
516.4	642.4
516.7	820.2
516.3	1138.8
518.9	401.4
518.9	758
517.1	1215.4
520.5	449.5
520.3	525
520.4	1191
520	1528.7
521	326.7
521.3	629.4
520.3	1280.2
520.7	1715
522.4	462.6
521.3	602.4
522.1	1439.7
523.7	723.8
525.3	954.1
524.9	1156.6
524.5	342.8
524.1	490.6
523.7	868.8
524.6	1012.5
524.1	1095.4
524.9	1178.3
526.5	938.7
525.1	1489.7
527.4	421.7
525.9	751.7
528.9	921.8
527.1	987.7
526.4	366.9
526.8	802.2
526.4	827.1
527.7	319.9
527.9	588.7
529.7	1088.6
528.6	446.3
532.6	511.9
526.9	522.9
529.4	551.7
529.6	778.9
529.2	840.7
529.2	979.7
530.5	1529
532.9	568.7
532.5	1371.7
530.9	1646.1
530.9	359.2
529.2	387.2
534.8	1458.6
533.6	811.7
531.3	915.7
532.1	1106.9
533.3	635.2
534	875.6
532.7	1141.5
533	1335.8
532.7	1552.9
533.1	1591
533.3	645
533.8	963.8
533.3	1544
534.3	1711.6
532.8	517
533.6	1243.1
534.2	1619.4
534.5	1669.2
535.9	1223.1
535.2	1430.7
536.7	1601.7
537.9	990.4
535.1	1154.2
537.3	1536.3
536.5	497
537	623.1
534.5	627.6
536.4	746.9
536.5	1268.8
536.6	1577.2
536.6	424.3
538.1	735.9
537.4	1477.1
537.2	1495.4
537.9	758.5
539.1	818.2
538.6	1484.1
541.1	539.3
539.1	1051.5
539.3	1116.9
538.7	1510.4
539.2	1657.7
537.7	605.4
540.3	1231.1
539.9	1557.7
540.1	889.1
540.5	941.1
542.6	1061.6
541.3	358.5
539.5	628.9
538.9	1151.5
543.3	352.5
542.3	718.1
542.5	1083.3
546.2	1526.3
543	824.5
543.3	875.8
543.7	1769.2
545.8	345.5
545	426.1
542.3	587.4
545.7	913.3
544.6	1591.2
544.7	618
547	811.2
544.1	371
545.1	641.9
543.2	1458.4
546	1538.4
546.8	503.9
546.8	1243.2
547.1	1370.5
547.8	470.8
548	686.3
547.7	1015.5
551.2	675.1
545.5	721.7
549.1	303
549.1	459.1
547.2	586.9
549.6	599.5
547.7	1345.9
548.9	1569.8
548.7	1600.2
549.4	1639.1
552.1	637.1
549.9	986.7
550.7	522.9
551	709.4
551.5	904.5
550.9	937.3
553.6	1610.8
551.7	410.9
552.1	896.4
551.6	928.8
551.5	1542.9
551.3	1604.1
551.6	1743
553	765.4
552.8	1230.1
552.5	1472.5
552.4	1757.1
555.1	497.1
553.5	564
552.7	1029.8
553.9	1113.1
553.6	1391.2
554.5	530.2
553.8	1119.3
555	1125.8
555.1	1553.3
555.1	1720.6
556.1	793.5
556.4	1486.5
557	1686
559.4	1003.3
557.7	1023.9
559.1	654.2
559.6	457.5
560.4	491.4
560.8	863.5
558.7	1544.2
561.4	367.7
561.7	408
563.2	633.2
561.6	644.2
560	667.5
564.6	706
560.5	1637.2
560.5	1644.7
561.4	1666.6
562.3	887.2
561.6	1035.8
564.6	1190.1
562.6	1204.6
560.5	751.5
564.6	761.7
562.9	807.8
562.2	1095.2
562.8	1481.2
563.9	262.2
561.4	713.4
565.7	1447.4
564	276.4
564.4	990.5
563.8	1599.6
564.7	1764.6
565.5	898.9
565.7	1109.7
566	1530.3
565.2	753.4
566.8	1295.7
567.6	546.8
568.3	468.9
568.1	503.1
568.7	1066.9
569.4	846.4
567.3	1258
566.9	1606
569	1635.7
569.8	565.5
570.3	1079.2
569.9	1391
572.3	923.9
570.4	933.6
571.1	980.2
570.3	1341.4
574.2	1485.9
571.7	453.3
570.7	1098.1
572.7	1250.9
571.5	1287.3
571.9	1372.2
572.6	266.8
572.9	1193.6
573	1608.3
573.7	352.4
574.6	653
573.2	834
575.3	489.5
575.3	623.6
573.8	1603.2
575.6	394.7
575.5	866.2
574.1	1259.8
577.3	1289.9
576.2	318.6
575.9	805.3
575.5	1454.1
576	1639.2
576.7	669
578.7	720.5
576.9	759.9
577	1049.2
579.6	1450.1
576.8	1666.2
577.6	1717.6
577.9	460.8
578.9	346.1
579.8	404.8
578.6	543.9
577.9	885.6
578	998.8
580.7	1404.4
579.6	422.9
579.5	943.4
579.1	1094.2
578.9	1176.2
579	1731.2
580	1771.8
580	570.9
580.4	682.1
577.3	1130.9
578	1536.6
580.1	369.4
578.6	454.1
581.1	1489.9
581.2	881.2
583.7	1255.3
584	1761.7
583.4	292.2
582.5	560.7
582.9	694.1
582.1	985.5
580.2	1261.9
583	839
583.1	914.1
584.9	1360.7
586.4	1631.4
583.6	1743
583.5	1788.6
583.4	898.5
584.3	956.5
585.4	967.1
585.2	740.9
586.3	1019.2
585.4	1368.6
587.1	1445.8
586.7	453.5
586.5	1062
589.6	1623.8
586.5	429.4
586.9	1081.1
586.5	1653.5
588.2	486.6
587.9	578
587	1154.2
589.8	1206.8
589.3	288.6
588.6	376.1
590.2	436.8
589.9	720.1
588.2	711.2
589.2	1414.3
591.8	587.4
589.6	1030.5
592.3	706.2
593.7	839
592	1090.4
592.5	1745.5
593.3	1164.9
596.2	684.5
595.3	448.7
596	1015.4
595.7	1428.1
599.1	326.5
597.2	929.7
598.2	493.8
597.5	505.7
598.7	1133.9
597.1	1391.8
598.5	366.1
598.6	426.7
598	530.6
598.4	702
598.4	951.9
597.9	1286.5
598.1	637.5
598.9	668.6
601.5	977
599	1156.3
599.6	1502.3
599.9	1354.5
600.4	1410.2
601.8	695.1
600.4	855.4
600.8	880.8
599.3	466.7
602.5	602.5
601.5	1538.7
600.9	265.1
600.8	545.8
603.7	968.3
603.3	287.7
601.1	1523.4
604.8	624.8
605	793.1
604.6	1759
605.8	303.8
607.2	462.5
604.9	1055.2
605.2	1222.5
606	373.3
608	547.8
605.6	1237.8
604.8	1346.8
606.3	1382.3
608.9	1671.1
606.8	1087.3
608.1	1135.2
610.7	1463.8
608.6	926.6
610.3	1147
608.3	1343.5
610.8	937.3
610.3	1094.7
611.7	1182.1
610.6	1296.8
610.2	1708.6
612.3	725.2
614.6	1574.7
610.7	287.5
611.8	311.5
612.3	921.2
611.4	1554.9
614.1	1639.9
613.4	1685.2
615.9	856.6
613.4	1005.4
615.5	283.7
614.9	479.9
612	762.8
615.8	781.7
615.5	889.4
614.8	503.3
617.4	787.8
616.8	824.2
613.8	898.3
615.4	1656.9
615.5	530.5
615.9	1495.1
617.5	1734.9
616.4	1773.4
616.4	358.3
616.8	579.1
617	1434.3
616.7	1704.2
618.1	338.5
617.2	538
618.4	1056.9
617.4	1215
618.2	1487.5
618.6	903.8
618.8	1131.5
619.4	1338.9
621.1	1315.8
621.6	401
620.5	511.3
621.5	526
620.2	880.5
622.7	1459.9
621.1	1611.5
622.2	464.9
619.8	835.3
622.9	1093.2
621.3	1104.9
622	1268.2
624.4	353.3
623.2	1404.2
624.3	377.3
624.5	966.1
624.6	677.9
625.4	690.4
626.3	749.7
625.6	835.8
624.9	983.3
626.3	289.6
627.7	571.6
625.8	1017.4
628.5	1050.3
627.5	596
627.5	715.1
629.3	1161.6
627.2	1238.6
627.6	1328.3
627.7	1794.5
627.9	1745.8
629.5	340.3
630.4	506.7
628.9	1063.5
628.9	1211.1
629.2	1310.9
631.3	350
630.6	397.3
629.6	745.6
630.5	1079.4
631.1	451.6
632.2	1132.8
632.4	1607.9
630.7	334
632.9	525.5
632.3	616.6
632.8	1175
633	1459.8
632.2	1671.6
635.1	533.6
634.1	253.1
635.3	412.1
634.5	634.1
634.6	993.6
635.9	1105.8
635.9	1147.8
634.3	1226.5
634.7	1304.8
636.3	517
634.5	1545.4
636.7	706.7
637.6	1392.9
636.9	1416
637.4	909.1
637	1015.2
636.6	1568.7
639.3	1697.2
638.9	755.8
638.3	602.1
638.8	1182.1
638.8	1248.4
640.3	1643.9
638.1	1785.9
639.4	448.6
640.6	951.7
640.3	1422.2
639.2	1634.8
640.2	545.1
639.7	620.5
638.8	1516.8
641.9	569.1
641.3	1217.6
641.8	1511.3
641.9	1528.6
642.5	1732.7
642.6	397.4
642.8	724.8
642.7	1434.8
642.9	679.5
643.4	832.9
645.5	1385.6
643.9	1652
643.7	1750.9
644	247.2
643.7	711.4
643.6	1095
644.5	1151.8
645	1582.7
646.1	338.9
644.1	972.9
645.5	1193.4
646.1	1522.9
645.9	1559
649.3	1566.6
646.1	1709.7
647	900.3
648.1	1133.7
646	1296.8
646.8	1342.3
648.9	874.9
649.5	1245.4
647.3	1331.5
648.7	1535.1
647.9	314
647.3	1796.4
649.5	447
649.1	1102.8
649.4	1306.9
650.3	1478.5
650	1024
651.1	392.7
651.7	563.4
651.9	580.9
648.7	841.2
649.5	971.2
653.7	1118.1
650.5	1762.4
651.3	916.8
651.5	1036.2
652.5	1577.9
653.7	534
653	1617.4
652.7	321.5
653.7	352
653.6	362.6
654.2	607.4
654.4	1669.4
654	1694.3
654.7	253.1
653.7	648.9
654.7	721.5
655.2	514.5
657.8	529.5
656.1	840
654.9	1445
655.4	404
657.9	927
656.6	933.5
657.4	329.3
658.2	1706.3
657.8	1783.5
658.5	1157.8
658.6	492.9
661.3	488.5
661.5	414.9
659.9	562.2
661.2	1525.6
662	1736.4
662.3	291.2
664.3	901.8
661	997
661.7	1395.7
661.4	1650.9
662	851.9
664.1	362.1
665.4	825.5
665	861.8
664.7	1439.4
665.8	717.9
665.6	1747.4
667.8	739.4
667	583.4
668.4	371.8
669.1	433.4
668.8	592.4
670.7	707.1
671	918
672.6	1333.9
671.1	1492.3
670.8	724.2
671.8	749.1
670.3	884.3
671.7	317.7
671.9	400.4
672	1285
672.6	1424.5
673.2	329
673.6	673.6
677.3	1326.7
675.5	1412.8
674.4	474.5
676	1043.3
673.9	1122
676.4	596.6
674.8	1115.1
676	1786.4
677	549.7
678.9	1448.7
677.4	1028.1
676.3	1521
678.5	1540.3
678.4	1585.1
677.9	1667.2
677.2	1356.1
680.4	503.7
679.5	723.9
679.4	932.6
680.2	1143.1
679.3	1625.3
680.9	626.7
680	857
679.7	1133
680.4	843.9
680	1235
680.7	1804.5
679.5	266.9
682.6	1271.6
682.3	306.4
684.1	660
682.9	1022.8
682.8	1342.3
682.8	1389.7
681.5	1731.1
684.6	265.8
684.5	1374.4
683.8	1509.2
686.3	1701.4
686.4	337.6
685.7	475.6
686.1	1035.7
686	1042.7
684.6	1356.7
685.6	1453.3
685.6	1082.9
682.8	1232.2
685.8	1263.5
686.7	961.7
684.8	1226.8
687.2	1296.4
686.6	1799.9
687.3	826.8
688.4	1222.7
689.2	1595.9
687.4	1600.5
689.2	1400.2
690	350.2
691.1	368.8
691.5	707.9
692.8	835.4
689.6	897.4
690.8	1172
691	1619.2
689.8	1773.2
691.4	716.5
689.1	1507.5
692.9	756.8
691.8	880.9
691.8	1459.9
691.7	1816.5
692.6	384
693.1	400.1
695.2	1145.5
693.3	1487.4
693.7	1654.6
693.7	326.5
695.5	415.3
694.4	980.5
695.3	1203.3
694.5	1451.8
694.3	1501.3
695.2	1245.8
696.2	1338.6
695.5	745.7
[truncated: 2,853 more rows]
