# Supplementary material for: On the randomness and correlation in the trajectories of alpha particle emitted from 241Am: statistical inference based on information entropy
Source: Sci Rep. 2022 Aug 12;12:13728. doi: 10.1038/s41598-022-17479-3 (PMC9374780; doi:10.1038/s41598-022-17479-3)
Supplement: Supplementary file 1 — Supplementary Information. [file 41598_2022_17479_MOESM1_ESM.zip › d4-2/points.TXT]

1176.4	523.1
685.3	38.7
1063.8	668.4
723.4	289.7
179.3	1186.6
135.1	1098.9
731.2	991.6
391.1	1250.6
735.5	598.8
808.4	746.4
633	370.4
439.9	1232.4
810.2	604.9
609.8	564.8
1230.4	525.3
1036.9	146.4
1054.4	636.5
916.9	72.3
1177.3	651.6
585.8	1268.7
1135.1	1358.6
1377.6	898.4
723.1	1073.8
1238.9	521.9
559.2	645.9
1009.6	245
789.1	1299.3
1179.8	1127.6
1181.5	726.2
413.6	1028.8
160.5	946.8
1098.5	683.4
735.8	515
924.3	1034.9
737.2	1220.1
120.5	657.1
910.8	706.7
974.6	1317.5
1067.2	1362.6
1349.7	1176.8
604.2	1337
1314.8	701.1
211.5	754
901.7	968.2
372.4	1011.2
1336.6	763.6
79	883.8
332	353.6
115.5	510.8
445.4	823.9
490.7	1277.2
1335.7	475.9
845.1	395.4
1308.4	416.6
661.3	1385.7
1066.6	1195.2
497	166.8
1381.8	1049.3
1056.2	987
1062.3	234.5
782.6	839.1
1162.1	1273.6
559.2	794.8
602.9	1383.8
1485.1	650.1
1238.2	851.2
1363.5	458.8
1197.4	795
649.2	1069.2
940.8	1378.2
1364.5	978.7
624.5	905.3
857.5	1423.6
842.4	1054.8
259.5	796.4
317.7	244
923.9	916
1282.8	515.9
505.2	889.3
1124.6	1104
1071.7	847.6
627.7	939.7
272.1	302.9
937.7	1102.2
1062.7	194.4
663.9	495.1
1268.5	709.1
868.3	1465
1190.2	665.8
359.9	1137.2
724.4	525.9
1075.9	316.1
688.9	1148.9
457.8	700.6
447.9	700.6
454.7	589.8
1221.3	293.8
1214.2	1299
915.5	868.5
687.3	377.6
1030.5	1386.6
538.6	300.8
1412.3	1006.5
1048.8	871.3
333.7	185
1099.4	585.8
529.3	1398.8
1175.4	438.4
966.1	254.6
549	451.5
914.3	1098.7
1247.4	449
337.9	773.6
886.4	1376.6
405.7	1179.1
940.8	855.4
611.1	1319.8
1137.8	988.1
639.1	705.9
1151.5	650.2
1007.5	1149.1
901.3	1379.1
1130.9	478.5
882	951.2
203.9	610.5
237.7	685.4
586.5	1129.2
649.8	1278.9
688.6	1265.9
194.9	985.8
1019.5	896.9
66.1	673.4
747.6	636.7
1010.9	677.8
754.4	111.9
645.5	700.6
800.3	1237
1154.7	730.7
759.2	732.8
1012	281.5
487.6	1231.1
1223.1	884.7
1083.9	812.9
99.1	728.8
972.5	1116.7
1163.3	519.5
634.6	406.7
1211.9	1192.5
1147.9	212.1
1396.9	405
1000.7	872.1
598.4	1025.8
1186.1	1017.7
981.4	1324.5
816.3	43
373.5	1275
172.3	729.8
616.2	995.1
1364.9	835.3
907.5	66.5
58.1	729.9
1065	60.2
479.4	1210.2
354	614.9
1318.4	719.7
290.1	815.2
1408.5	974.9
1308.5	1055.8
201.7	278.9
799.5	1149
1305.5	870.2
871.2	763.3
983.1	950.9
761.6	1308.4
735.2	819.9
1160.3	457.6
1268.7	860.3
366.2	601.3
822.3	245.3
1118.3	966.4
390.7	1305.1
615.6	155.3
621.8	155.5
352.8	656
1264.9	1202.7
1078	663.5
80.3	687.8
1392.6	543
581.2	1405.9
387.2	1339.8
149.6	1121
873.4	878.4
848.3	15.3
1331.2	605.2
176.9	1161.9
1040.7	536.2
1092.7	318.2
1213	621.5
1047.3	1118.1
730.1	1429.1
269.3	413.4
1369	937.7
77.2	575.1
737.7	175.1
462	1398.7
255.6	1067.1
445.7	1033.6
121	579.4
766.8	211.6
1087.8	561.3
513.8	384.5
626.3	548.5
1256.5	836.3
717	757.7
399.5	116.2
841.8	1343.4
926.3	1290.5
1459	548.6
687.7	295.8
187.4	329
910	1355.2
658.4	317.3
1023.8	139.7
1464.6	590
724.7	1138.3
1286.9	1232.1
826.6	908.1
1423.8	605
756.5	1186.9
151.7	399.9
403.9	663.2
454.5	194.1
1102.4	187.6
758.8	444
594.7	1043.4
623	754.1
819.9	1395
896.3	1220.3
778.5	185.6
102.3	483.7
305	329.3
781.8	1147.8
1394.6	768.5
452.4	424.2
413.9	981.3
1019	403.9
452.7	1294
161.2	816.7
636.2	599.1
1100	1282
770.5	384.1
1422.1	972
1247.2	682.8
1367.4	740.1
643.6	807.7
594.7	451.8
1110.5	598.7
630.5	924.4
757.2	773.6
824.4	213.7
774.4	401.6
635.8	964.1
1017.7	684.2
1353.7	861.8
534	1292
1230.6	796.1
557.1	126.7
877	224.5
1199	338.8
603.5	40
541.4	1018.8
363.9	512.2
1197.6	642.7
1370.5	660.2
655.5	561.4
733.3	1414.3
1246.1	420.5
978.5	1215.5
886.6	90.8
479.7	1324.7
994.1	1360.9
56	1002.3
846.9	795.2
698.8	1478
34.4	643.4
1419.7	926.4
1057.9	726.4
603.1	975.5
864.8	823.4
957.9	1420.1
1123.5	1245.5
615.4	434.3
969.2	1247.5
1148.9	862.2
1286.4	518.3
694.4	778.1
1184.7	505.1
1227.9	425.8
332.8	1176.7
1186.7	376.4
414.5	1191
590.8	950.8
991.6	1295.4
119.5	868.1
1440.4	850.6
250.7	504.5
1028.2	1099.7
501.8	519.9
1263.7	277.6
516.7	1151.9
635.6	1004
638.1	349.9
773.6	833.6
1344.1	989.9
862.3	960.4
1229.6	378.7
693.7	1038.1
1284	712.4
1261.3	504.6
422.8	421.2
985	892.1
764.1	1359.8
115.2	805.5
926.2	1203.2
86.8	421.3
755	385.1
946.9	826.4
1060.5	1017.9
1192.1	319.5
450.6	1148.4
829.8	15.3
626.9	963.2
1078.6	1349.6
644.7	727.6
818.7	1366.9
415.8	843.9
1126.7	1251.7
736.3	83.8
1004	842.6
766.4	347.5
270.9	718.7
867.8	493.6
663.9	135.1
411.2	1261.4
84.4	839.7
1085.7	164.4
925.7	302.2
403.5	226
935.3	1372.6
1251.7	247.5
658.5	897
1029.7	823.7
98.6	694.4
938.4	706.2
281.1	618.3
1117.3	1142.3
762.3	1069.4
531.7	1140.9
970.5	676.9
526.1	164.3
429.6	435.4
255	1242.2
31.5	762.5
1355.9	976.5
1037.6	189.8
421.5	971.3
1107.7	200.4
612.5	1279.4
754.7	644.8
1436.6	530.9
190.6	973.5
768.3	590.8
260	422.4
1224.4	1128.2
611.1	815.3
1151.3	1165.4
188.7	449.9
614.3	543.3
900.5	1012
385.5	455.3
971.6	1148.3
463.3	936.5
435.6	1386.8
1227.6	855.3
643.4	612.2
611.4	1098.1
523.5	273
835.6	95.2
989.8	1334.8
1198.8	506.5
1087.4	1274.3
330.6	123.4
729.7	1004.4
1191.2	563.7
1301.4	979.3
1178.4	1056.2
362.2	1311.5
442.7	245.2
424.9	223.9
271	1024.6
851.4	787.1
581.4	301.7
967.8	644.5
815	1153.8
482	897.6
612.9	334.1
1210.6	1159.2
1194	1016.2
663.3	480.4
1282.8	1233.9
528.7	1161
1210.9	565.1
925.7	1253
693.2	869
264.1	583.3
1324.8	377.1
778.9	510.2
1256.2	238.8
220.7	584.9
199.2	751.4
174.3	653.6
359.9	726.5
863.3	294.7
604.2	609.9
915.9	698.9
1108.9	553.9
927.7	184
614.4	321.1
735.5	1469.9
865.5	503.1
626.8	444.3
695.6	883.8
1419	590.2
140.1	713.4
986.4	309.6
512.1	1202
819.7	1143
1016.7	583.8
1243.9	365.9
1290.4	538.7
452.2	1279.4
559	414.1
1062	961.6
178.9	722.2
1444.8	579.4
1197.9	898.8
1207.4	409.5
415.7	176.8
874.5	791.3
623.3	39.6
820.1	443.4
1199.3	1196
373.1	736.5
508.3	900.2
418.3	1266.2
616	1101.4
886.3	278.1
1008	367.7
1408.8	580.5
729.8	477.8
608.5	1031.9
459.4	554.6
1284.2	504.6
159.6	961.3
1232.3	458
272.1	1045.7
963.7	150.5
702.3	399.1
749.5	992.5
1028.6	453.8
446.9	598.5
1145.8	432.8
274.9	495.5
618.2	728.7
1112	194.5
896.7	682.4
400.4	965.7
1012.2	445.6
721.7	1429.3
579.5	136.3
269.7	951.3
376.4	344.9
22.5	615.4
1081.6	816.7
329.6	1307.7
1008.2	484.1
193.8	866.1
884.3	1300.9
264	1174.5
469.2	939.2
752.5	291.7
1186	158.6
676.1	602.1
664.2	174.9
93.8	617.9
993.6	139.9
91.4	489.9
228.8	1247.8
1435.2	1004.5
1048.9	853.7
1199.6	603.3
1320.5	662.8
390.7	666.3
1008.1	383.9
981.6	295.8
613.5	1396.2
704.7	315.4
296.7	1132.2
710.3	239.3
1406.3	775.5
45	1008.7
1260.8	1237.5
1106.2	928.7
162.5	790.5
187.5	551.4
534.5	96.6
1069.6	1140.3
579.1	279
793	821.6
535.6	1377.2
850.8	673.1
1020	1142.9
894	886.4
407.1	1214.9
290.8	1077.5
89.7	831.2
32.6	661.7
417	403.3
1204.2	443.5
129	1118
1181.9	1197.5
739.9	1103.4
1107.2	774.2
465	479.7
586.6	476.6
1002.1	248.5
580.3	1017.2
573.7	255.3
92.2	885.5
303.4	1217.2
1229.2	518.5
1385.4	888.3
1023.1	853.1
680.3	1224.8
779	28.5
893.2	955.2
293.6	201.6
422.1	789.5
670.4	857.8
1394.6	783.9
710.8	743.1
993.2	125.7
1347.9	1068.2
1252.4	912.1
382	329.6
1380.2	678.5
1221.9	609.7
801	951.4
786.9	1006.7
271.9	442.3
685.3	1382.5
155.2	951.6
1151.5	585.3
165	374.7
451.3	605
1150.2	761.9
578.1	214.9
206.9	988.1
246.9	619
1354.6	416
1004.2	378
1174	350.5
852.2	1027.8
1019.3	1128.9
848.5	359.3
455.7	355.2
801.9	239.3
51.4	865.4
129.8	1126.7
1254.3	516.1
623.3	1395.4
572.3	497.6
258.3	392.3
683.9	353.4
499.9	1170.6
1106.6	807
617.4	271
1444.6	648.3
779.3	551.4
101.1	401.4
1208.7	635.6
407.5	1126.2
187.9	994.9
497.2	369.4
665.9	229.3
1200.2	408.9
421.4	1409.9
1038	910.3
961.1	1461.8
678.4	434.1
912.7	412.6
754.7	1146
795.7	453.6
129.7	527.8
168.2	693.1
870.2	1324.2
359.1	913.9
1467.9	858
865.8	952.9
353.2	1027.5
595.4	464.1
755.1	612.4
1441	755.7
756.6	1345.3
301.5	662.2
129.2	819.5
177.8	365.5
1360.1	1095.4
299.5	447.4
128.8	366.9
831.1	145.3
701.3	426.1
208.6	1165.9
901.6	136.9
361.3	1074.1
689.1	367.2
289.7	1050.6
1387.4	427.8
648.3	10
617.8	578.6
479.3	1248.9
590	259.1
1345.3	854.5
734.5	800.8
954.1	656.7
1011.3	235.4
725.2	1328.8
1127.4	1118
1283.1	646
1292.8	1181.7
158.3	755.1
332.3	1284.1
867.3	727.2
1058	137.8
258.7	807
347.3	1241.5
747.2	82.2
394.7	661
11.3	743.3
1466.6	922.5
303.9	671.7
1156.7	893.6
938.8	1161
1426.8	727.6
1288.2	533
484	1192.8
1433.9	549
1095.7	232.3
663.7	18.9
995.4	1343.1
631.9	518.5
795.3	1188.4
1007	434.6
869.5	1293.3
1154.6	1069.5
873.9	1008.3
1199.7	982.3
489.6	769.3
771.8	1363
925.4	442.4
911	179.1
527.7	568.7
537.8	284
927	285
885	594.8
86.1	457.7
566	538.9
389.2	501.5
964.4	291.4
831.2	266
1294.8	436.2
368.7	146.7
447.8	1386
624.5	253.9
652.7	683.9
677.6	712.8
200.3	448.3
1115.1	160.8
961.8	860
849.7	382.1
534.5	1169.2
929.6	647
849.8	300.9
266.5	1157.1
911.2	797.2
1064.6	931.8
1277.2	693
762.6	748.4
298.2	571.5
1223.1	1287.7
1317.4	527
241.7	741.5
608.5	925.8
1204.8	1208.6
58.9	857.4
889.6	1446.7
1019	1174.3
1251.3	610.3
233.3	1013.6
1165	1355.5
1091.5	621.9
425.9	1008.6
457.6	509.9
614.9	823.2
1298.3	361.9
750.9	1268.6
896.3	427.2
514.8	700.5
979.6	181.3
801.5	1066
201.8	689
211.2	736.4
1420.6	789.4
1387	502.4
402.3	749.6
807.2	661.4
956.2	1004.7
299.9	467.5
781.7	1416.5
557	974.2
1001.5	1024.3
1221.4	258.6
181.3	770.5
195.6	1051.3
219.1	908.4
990.1	1056.9
478.1	708.2
418.5	1116.2
963.6	110.8
1073.9	803.9
334.8	514.5
800.4	870.3
1074.3	407.5
876.3	1316.8
518.6	202.6
1170	1116.4
1160.9	242.5
370	923.7
1226.6	1146.7
357.5	1009.9
780.3	941.5
905.5	1425.9
1179.4	493.8
814.8	329.4
544.6	1000
458.3	937.5
661.6	931
473.4	1084.1
215.6	479.8
234.7	578
1328.1	398.5
52.4	921.2
450.9	959.8
559.5	495
1468.8	705.1
684.4	401.5
524.5	309.8
435.3	420.8
1319	315.2
700.7	1050.1
855.2	639.3
1019.7	1213.4
709.8	495.6
1116.1	673.2
1110.8	465.1
275.7	1251.7
1020.6	337.6
428.3	1144.2
405.1	1265.1
630.6	828.4
381.8	519.1
289.4	266
739.8	793.2
370.7	860.3
382.4	1044.8
1164.5	1232.9
543.4	1334.3
880.7	664.8
1246.6	1138.7
882.5	976.5
952.9	239.6
406.4	251.7
985	1009.5
988.4	1223.5
220.7	223.7
915.4	132.3
992.5	542.7
1112.4	419.5
684.9	1066.1
125.9	883.7
762.1	692.9
977.7	80.6
883.3	1206
1200.5	759.3
531.6	157.3
1283.8	906.4
359.6	1200.6
1265.2	888.2
1123.6	1340.9
1146.1	448
64.4	737.8
202.6	853.2
530.4	50.5
155.7	932
333.1	281.7
241.2	886.7
1125.7	1347.3
887.9	922.4
365.7	360.1
1098.8	177.9
1296	1166.7
578	206.2
501.4	949.6
1273.7	1050.1
714.7	1215.6
814	1343
1213.3	1226.6
1115.7	311.5
954.9	821.4
694.3	78.1
782.8	913.1
1290	594.4
483	339
618.6	1451.3
1015	1111.4
269.4	501
599.2	1248.1
1098.6	1371.8
934.5	782.5
855.1	681.1
1079.3	878.5
1275	782
446.4	556.8
1208.4	264.8
749.7	1454.4
569.2	1232.2
427.8	515.2
1065.6	944.3
551.5	51.7
639	744.4
726.9	84.6
393.8	226.1
911.5	653.5
942.6	183.8
419.4	153.1
452.8	213.9
1216.1	408.8
398.9	1219.8
728.8	951.8
1090.3	1260.6
220.1	301.4
687.5	304.1
279.8	1262.5
650.4	409.8
458.2	684.7
748.2	454.2
1131.2	985.6
1143.6	835.4
750.6	208.7
355.8	802.3
1120.7	1045.5
588.1	335.5
158.3	1007.6
923.4	1188.1
829.2	880.1
372.2	952.7
134	1164.9
820.3	597.7
1206.2	819.3
1274.2	501.3
157.4	592.7
588.8	1429.2
248.2	1273.2
105.8	692.2
1000.2	266.8
1097.6	977.9
1113.9	346.2
1067.9	514.4
474.2	506
1187.5	790.8
242.9	235.5
950.9	610.5
678.9	696.6
411	1246.8
761	270.4
18	782.8
649.8	1183.7
524.3	896.3
1057.3	824.1
866.3	160
804.4	468.1
979.3	655.2
658.2	638.5
1203.5	676.1
922.6	192.2
604.4	319.4
173.2	440.9
1259.2	805
346.6	516.8
965.4	239.9
446.3	830.3
601.6	428.5
1059.8	1210.5
1204.5	1076.4
648.3	392.4
88.7	935.4
264	884.6
1004.6	286.2
1454.8	1007.3
470.4	1075.9
976	1416.7
821.3	500.3
1259.1	394.8
1334.4	358.2
598.5	492.4
604.1	1309.2
451.1	553
685.2	206.2
138.4	1059.5
1334.6	740.3
675.3	657.4
213	878.2
260	482.2
648.3	1462.4
943.3	1408.5
1225.2	565.4
664.8	412.9
682.4	174.3
706.4	1259.3
372	411.3
507.9	304
771.6	1122
602.6	676.1
94.1	1055.1
693.9	1068.2
610.8	424.1
1232.1	954.5
1152.4	927.2
1204.9	1295.8
567.6	1393.8
956.5	1229.2
698.9	976.4
791.2	1034
886.3	877.9
195.9	716.4
641.8	1163.2
254.4	255.3
623.3	766.3
924.8	602.8
862	1228.2
975.3	1207.4
471.2	1417.8
779.5	998.4
59.1	548.5
1423.9	986.9
1080.7	241.7
1134.1	874.7
957.4	232.9
820.4	1341.3
689	1163.6
166.9	676.3
1264.1	1255.6
1102.9	892.1
939.5	157.6
1143.7	124.3
537	942.1
854.4	1398.4
446.5	393.9
620.2	740.5
449	165.1
573.8	120.6
549.5	475.7
882.1	1428.3
695.1	874.8
827.9	38.9
797	1422.1
1376.3	477.2
496.8	1147.6
166	1085.1
1362.3	576.6
609.2	748.5
83	631.3
451.9	1339
156.2	1073.8
495.4	505.8
674.1	1452.8
725.1	93.4
1128.5	701.7
802.1	220.8
442.1	1340.2
1271.3	216.5
925.2	982.5
477.5	627.7
472.7	827.5
1118.1	129.3
1079.8	826.3
771	99.3
531	433.2
171.3	597.2
813.1	536.5
408.3	963.4
559.5	377
109	513.2
815.4	1114.3
628.2	1244.1
570.7	558.1
1039.5	1050.6
705.7	587.4
462.9	492.4
229.7	633.8
766.6	667.8
597.6	660.3
711.9	1074.6
409.2	383.7
1385.2	607.3
405.3	1006.3
231.2	843.7
269.6	872.7
10	777.3
205.5	559.6
1102.7	1300.6
755.8	817.5
263.7	875.4
1119.9	892
856.6	878.5
553.1	485.9
56.6	828.1
913.4	1108.7
911.5	945.9
1484	835.8
215.9	316.2
1450.4	973.9
1119.3	166.2
294.6	544
835.6	792.1
857.4	1431.9
329.1	179.8
949.9	951.2
991.6	1114.8
138.9	867.6
567.6	208.3
863.3	605.8
1015.2	1347
831.5	886.9
917	963.5
1276.1	944.5
471	1036.6
875.4	272.2
213.1	1054.6
881.6	889
478.1	807.8
327.3	1145.7
1303.6	1199.7
44.9	664.9
1276.1	728.9
1164	889.3
612.7	1073.7
1214.5	1097
1063.4	1308.2
964.6	319.2
70.7	980.1
609.1	941.3
370.3	568.5
431.2	1414
756.2	754.4
562.5	1044
137	430.2
396.7	540.2
455.2	450.7
538.4	815.8
176	891.7
899.2	983.6
331.5	626.9
474.1	1200.7
671.8	1302.3
91.1	868.1
1039.5	129
711.2	919.4
1213.2	171.8
574	1095.7
1144.1	736.6
718.3	1031.4
1049	188.9
197.6	391.3
849.5	459.9
342.2	296.4
804.2	498.1
712.3	505.8
1208.9	657.8
420.2	749
1285.7	258.2
958.3	760.7
516.8	799.5
521.8	1175.4
943.9	1291.7
568.2	329.2
391	995.2
972.2	584.7
124.3	1063.9
461.7	82.7
206.4	881.8
1043.7	344.7
720.4	880.1
907.3	1253.8
459.7	785.7
410.9	749.8
1121.8	560
1141.8	354.2
602.1	726.8
256.6	577.9
1221.8	1206.3
783.8	225.5
1323.9	356.8
917.1	1251.7
624.3	214.9
954.4	920.3
282	360.9
441.7	1366.6
142.4	303.2
1431.2	664.1
281.8	521.3
1246.9	660.2
624.9	744.3
1220	769
1106.2	728.6
489.8	1178.4
839.4	1102
734.8	65
788.6	1241.3
435.1	548
397	460.3
809.2	1348.4
666.8	802.8
483.2	461.5
846.4	157.7
868.9	283.5
1046.2	366.4
429.6	703.4
1293.4	583.8
600.1	322
1270.2	244.1
900.6	1444
372.8	890.5
1414.2	983.8
528.5	1205.4
1246.8	1011
145	650.9
536	1180
1057.8	1238.9
1208.7	1074.4
941.8	212.8
1085.7	142.7
1371.3	970.9
646.2	223.3
1349.1	572.4
541.3	219.6
582.2	1059.1
1259	722.6
1295.3	424.7
261.4	1055.5
917.9	309.4
640.2	513.1
483.1	176.1
282.2	960.1
556.3	60.6
700.7	1219.6
464.2	1238.5
1296.3	845.1
858.4	1280.6
866.8	193.8
1307.5	752.3
571.8	798.6
847.3	688.1
683.4	743.8
1020.6	285.9
712.9	21.5
1002.9	238.9
755	1422.5
525.2	247.2
245.3	924.3
493.7	966.1
879.3	987.8
1135.9	1100.1
378.1	529.5
300	636.3
1026.2	686.9
396.6	741.5
520.8	969.3
160.5	904.9
613	630
1048.3	943.4
730.9	892.1
951.5	980.5
922.6	273.6
544.7	514.3
488	1379.8
123.1	946.3
967.3	839.6
435.8	134
503.4	692.7
580.6	802.4
1323.3	713.2
629	398.1
829	634.2
1007.4	899.5
753.8	846.7
488.4	127.1
1156.6	998.7
787.3	737.3
477.6	416
1014.5	67
909.5	856.5
398.6	378.4
282.1	562.2
1084	1188.1
1380.2	859.7
374.4	451.4
860	867.5
270.9	1149.2
740.1	186.4
184.2	474.5
656.8	1232
361.4	1280.3
1407.6	460.8
746.8	1202.4
174.9	1125
423.4	332.8
678.2	665.9
373.5	1293.8
899.4	1166.3
1323.7	1104.1
369.1	540.9
773	1301.2
981.4	1245.6
636.1	1207.9
581.7	238.1
1167.9	429.2
392.8	614.4
820	1203.2
1093.6	696.8
598.8	59.6
604.6	18.1
769.5	506.9
963.2	988.4
707.7	547.2
313.1	260
932.7	1376.6
241.9	778.8
302.6	711.8
823.8	402.5
839.5	1158.1
524.4	1085.7
349.7	1017.9
399.3	914
985.8	971.5
106.5	493.2
272.4	1091
320.2	1009.4
511.2	1168.5
186.9	484.5
1417.8	461.6
724	1245.4
121.1	509
649.1	371.8
586.4	460.7
192.1	693.9
1064.1	1383.7
660.7	1020.6
1042.6	571.8
432.6	793.8
383.1	1313.4
176.8	962.2
898.6	1460.6
1040.9	788.9
883.2	672.1
817.4	937.9
463.4	1057.7
664.8	1056.9
639.5	837.3
413.2	689.5
1045.7	568.5
1112.7	982.7
205.4	601
311.7	416.2
417.8	387.6
1270.6	460.9
339.8	1260.4
1332.6	551.4
403.2	1024.6
1405.2	640.5
939.9	756.8
514	481.2
615.8	528.7
91.2	563.2
320.3	756
991.6	245.4
663.5	222.7
1377.4	395
411.6	542.2
759.8	1202.3
343.2	247.5
988.3	1024.2
784.1	471.4
639.5	367.6
565.4	1446.6
693.6	1346
628.7	1123.1
883.4	391.9
131.5	865.1
604.5	158.9
1158.2	1051.9
508.3	1039.2
780.3	674.4
1100.7	957.2
767.5	1059.5
1082.5	471.8
515.5	676.7
203.7	718.2
666.6	400.5
990.1	537.3
651	984.7
567.7	588.1
727	1066.8
1028	313.1
1106.7	438.7
653.7	1359.1
349.1	1004.4
186.8	1124.1
1335.8	578.5
885.5	761.7
727.6	380.1
837.4	751.5
816.9	106.3
70.5	1001.5
869.5	1220
807.5	846.7
1230.4	261.8
705.4	121
1259.3	429.7
1026	1358.6
1047.5	661.4
902.4	538.6
772.2	1437.6
165.8	1181.6
1062.1	182.1
1239	371
1175.9	539.8
133.1	334.4
739.2	551.2
1042.7	199.7
741.5	1238.5
1230.1	370.9
295.7	601.8
1274.4	512.1
1376.6	784.2
781.1	1339.8
680.9	108
797.7	183.9
422.5	389.5
201.8	956.7
690.5	550.3
749.3	905.6
995.3	696.6
1174.2	506.4
464.2	575.6
538.2	850.7
562.7	1262
596.1	541.1
504.2	145.2
369.3	256.8
993.9	308.3
1307.1	718.3
1108	1008.6
948.7	501.7
678.3	494
737	117.7
299.5	1170.1
275	356.4
170.2	518.7
467.7	89.5
467.9	1004.2
1150.3	502.9
620	386.1
941.7	888
108.7	1088.1
1058.7	549.9
1165.4	1329
726.2	663.4
676.8	1268.4
206.3	489.4
489	494.5
795.7	1207.1
1299.2	1189.5
431.5	986.6
167.4	528.1
708.9	1135.9
143.1	671.6
634.2	672.9
899.1	530.8
175.8	352.5
685.1	1249.2
427.3	125.1
847.8	297.4
1159.7	1175.6
717.4	363.3
131.4	317.2
791	1359.7
609.6	961.1
895.4	325.5
281.3	986.8
1001.7	921.2
912.1	257.1
469.1	177.8
974.3	346.7
1457.4	724.9
894.6	1144.6
1091.6	1138.4
865.5	551.8
1179.6	546.3
107.7	797.5
732.1	1338.4
718.5	621.3
1202	1034.4
688.7	713.9
772.9	568.6
1241.8	290.1
503	1202.1
1203.2	1261.2
1214.8	380
1300.5	735.4
249.1	297
497.9	314.2
987	1381.1
694.9	893.5
555.1	1065.7
1325.1	707.6
663.7	1156
115.4	539.4
426.9	975.6
1210.7	1004.7
1223.7	695.7
145.4	1083.9
1087.1	535.8
1338.4	1019.7
655.3	1113.4
193.6	797.4
950.8	1368.3
638.3	1241.5
713.3	679.5
633.8	1316.1
939.3	839.7
837.3	1273.6
936	1326.4
158.7	1049.3
1143.1	709.7
49.1	781.1
567.9	762.3
941.4	253.1
1246.7	1154.2
1391.4	845.3
1188.4	238.9
754	378.9
116.3	586.9
589	1314.7
125.2	864.6
1182.2	739.4
396.7	331.8
653	618.4
850.6	1372.5
737.6	588.2
1469.6	645.3
1451.5	839.1
274.8	1010.2
1014.2	213
811.8	1121.9
818.7	1135.4
92.8	875.7
363.3	210.8
999.4	1287.1
854.4	250.3
119.3	388.7
460.5	1300.2
541	916.7
406.4	357
710.1	368.7
391.5	1006.7
907.7	189.9
681.4	316.5
918.8	591.2
315.4	833.2
1175.2	196.3
738.3	1305.4
313.8	230.2
889.6	314.3
1030.8	419
1283.2	931.9
294.3	291.9
131.3	545.4
674.1	805.8
195.4	1223.3
392.3	395.2
259.8	592.6
591.7	767.4
1123	1336.8
1147.5	943.3
1309.9	442.4
883.3	134
135.2	685.3
688.7	864.1
891.5	1426.5
522.8	580.4
1207.6	728.5
1213.8	707.5
566.3	182.6
536.6	1209.2
474.6	283.4
636.9	956.3
566.5	780.5
894.6	852.1
96	677.8
1086.2	293
499.4	1095.5
659.1	832.7
1025.1	1408.4
523.5	456.4
925.9	175
414.5	126
329.2	612.7
215.1	739.2
858.7	1136.9
126.5	998.5
224.4	534.3
554.3	164.7
267.5	405.4
810.5	492.8
1031.8	1113.4
1267.7	395
1294.1	376
817.5	610.1
1355.8	1138.5
841.1	766
255.4	272.6
683.1	876.9
1053.6	1317.8
1300.6	1042.2
207.4	888.3
764.5	706.8
1090.4	1331.6
1287.1	946.6
1254.2	338
551.8	715.9
1377.5	645
691.2	1174.4
541.8	1385.9
1117.5	438.4
606.4	677.2
438.8	1115.5
1116.3	601.8
662.5	755.2
356.9	977.5
324.7	953.9
985	428.3
597.7	251.5
712.9	1305.9
1009.2	691.5
1148.5	848.8
444.1	149.2
320.5	590
738.3	1295.2
1167.6	505.3
1339.5	843.5
212	1148.2
1065	119.5
376.7	1003.1
325.6	928.6
1033.7	632.2
109.4	677.2
964.3	539.7
1146.1	541.1
487.7	791.9
1323.3	864.3
1176.8	1329.5
182.8	1169.2
1339.5	1028.9
617.3	1292.8
664.5	1034.6
379	596.4
758	659.8
606.6	812.8
823.9	531.9
538.9	713.1
1038.2	1141.3
203.3	497
1254.2	410.3
746.1	973
941	655.9
1366	703.1
832.9	520.7
1004.2	342.5
742.1	725.3
1392.6	415.2
1461.8	743.2
419.9	1329
548.2	1429.5
183.4	928.1
108.9	909.7
458	1246.4
852.2	1420.6
880.7	435.1
580.7	875.5
782.6	1238.5
892.3	946.2
153.8	1112.1
36	699.7
731.4	1376.5
1373.9	688.3
950.3	675.1
275.6	393.8
460.1	858.6
175.3	825.1
502.5	478.8
962.7	1260
431.6	587.9
812	959.4
1213.6	513.6
1127.3	336.4
1031.4	608.4
1078.4	1129.4
1242.4	954.5
1242.7	740
763.9	360.1
1323.9	465.2
1338.9	682.6
771.8	352.6
1249.9	940.8
314.5	1106.3
496.5	352.6
737.7	873.8
437	334.4
1298.2	1223.6
1230.2	501.5
234.3	766.3
404.1	1344.8
591.6	1223.1
141	1104.2
717.1	1154.1
337.8	327.1
251.9	238.7
964	1098.2
578.5	335.9
1198.3	975.8
457.5	1367.6
558	625.4
182.5	743.1
694.3	610.5
1149.2	776.6
1225.8	757.3
749.2	519.7
664.4	97.1
856	924.4
449	1375.1
789.1	256
230.5	232.1
871.2	1413
713.2	1273.9
1084.5	451.8
617.5	507.8
720.5	1439.7
871.6	1150.8
1010	933.5
767.3	542.5
456.1	649.8
689.8	176.7
1128	655.4
192.3	1179.4
898.6	1007.9
841	444.6
1085.8	377.8
1039.1	1393.9
1418.1	945.3
372	639.9
595.5	1054.2
1026.4	1306.2
302.4	1264.1
707.2	1282
448.1	173.1
1006.1	1232.7
690.2	1081
1373	1053.8
998.6	1351.6
1052.8	1352.2
658.3	68.9
1303.5	999.7
1336	1072.2
232.2	949.8
633.8	1286.3
1179.6	967.9
839	521.8
326	319.2
683	257.6
853.9	150.9
269.4	349.8
1093.2	1096.7
743.9	1419.5
1345.3	985.3
1399.2	843.6
1323.8	1222.4
674.8	221
1379.7	796.7
905.6	1091.1
688.3	978.4
548.9	993.5
631.2	1407.2
1198.5	209.8
1306.3	709
1406.6	697.6
700.3	421.6
245	1121.5
574.1	1162.6
849.7	932.9
1325.7	499.2
850.6	1217.2
409.7	241.7
784.2	1218.8
149.7	790.1
207.2	895
1349.6	594.3
1091.5	223.9
538	1060.9
250.5	1110.1
303	728
1473.9	639.8
1245.6	402.2
423.8	816.8
1333.1	958.4
1326.2	276.1
1169.8	1069.5
647.9	1178.6
178.4	1060.3
54.9	567.1
500.9	111
236.1	363.5
1229.5	921.4
450.2	1046.8
487.9	304.6
800.3	807
1031.1	474.2
617.9	801.5
39.7	935.9
194	378.3
517.1	578.9
707.5	970.4
1078.1	1071.7
984.8	1366.9
1041.3	135.7
847.8	571.6
468	821.8
1013.2	217.3
211.7	377.7
392.4	1402
685	28.7
304	306.4
129	495
393.3	876.4
173.2	873
410.5	1052.4
531.9	890.7
881.2	1335.3
763.9	189
415.8	975
281.6	278.9
861.1	452.3
1034.5	334.2
265.5	704.9
869.4	264
1171.5	529.1
1045.4	264.8
807.6	393.6
461.1	1391.7
886.5	184.6
1312	1030.4
517	1455.5
392.7	327.5
1090.4	669.8
903.8	932.3
1110.2	683.9
479.3	272
1039.4	799.5
667.4	809.8
900.5	856.1
892.9	281.2
666.1	933.2
619.8	973.9
386.7	485.6
540.4	292.7
412.9	438.9
605.6	341.6
668.3	544.8
410.6	348.9
935	308
1143.9	857.1
753.9	354.5
198.5	1236.3
1035.1	1363.2
253	1267.4
1285.6	539.5
380	501.5
1157.2	380.9
1045.5	815.5
306.2	1226.4
627	1001.2
157.6	323.1
1404	1007.8
869.4	863.2
422.1	1286.4
900	489.4
486.9	332
1311.3	321
920.7	794.5
183.4	781.5
1451.1	731.1
193.5	659.7
475.5	376.9
1072.1	657.2
891.5	936.2
867.1	1138.7
606.7	1448.4
469	123.9
659.4	258.3
570.7	548.1
657.9	844.6
94.3	1087.7
1180.3	421
1005.9	115.3
1157.9	1186.4
598.2	923.9
612.3	1302.4
826.4	1089.3
1096.1	347.1
490.6	531.4
1204.5	788.7
187.1	735
468.1	304.2
1326.8	1107.8
476.2	1143.5
503.9	57.5
881.2	1081.2
223.1	314.2
1116.5	433.1
477.8	1355.1
650.4	1452.7
823.2	784.6
520.2	1184.7
679.6	1082.3
942.7	828
925.6	1305
514.5	1207.5
929.8	927.1
861.4	665.7
748.2	708.7
640.9	548.2
1297.7	453.8
275.5	791.3
492.8	600.5
277.7	969.3
1271	979.6
998.6	645.9
462.1	1003.2
319.4	170.3
372	1146.3
853.7	500.9
551.6	867.5
566.6	1423.1
1148.5	688.5
1075.7	1112
906.5	1195.3
1121.3	369.3
462.9	922.3
687.4	909.2
649.4	781.2
460.7	401.5
406	343.3
614.7	1358.3
1133	773.5
719.6	12.8
1401.5	985
1239.7	1004.6
1267.8	825.8
637.8	1028.6
1030.2	867.7
671.5	480.6
586.8	44.5
843	900.6
1214.8	884.6
1385.7	855.3
606.6	56.1
32.4	800
1037.4	1158.6
348.5	759.4
837.2	430.7
935.5	1005.8
800	11.3
804.7	262.8
798.8	644.4
438.6	1150.4
81.2	731.8
329.1	870.7
1426.1	816.9
734.3	438.8
1148.7	884.6
1174.4	1067.1
83.8	541.7
907.3	1293.4
267.7	1184.7
793.6	270.6
405.7	1353.6
1128	604.1
409.1	1365.4
1065.4	845.6
159.3	386.7
491.1	1074.8
755.9	125.4
645.8	1062.6
26.4	894.2
950.6	1141.4
309.3	369.6
235	449.8
1164.8	864.9
414.9	1220.9
648.2	822.6
816.1	56
167.6	1069.8
391.3	957
1246.5	921.9
559.4	477.3
762.4	1368.6
1294.5	1238
352.1	505.6
1196.1	335
236.4	729.5
797.2	551.7
382.2	757.5
655.1	106.1
324.9	411.2
566.5	1265.8
1282.5	334.6
1028.4	589.9
34.2	947.5
1014.7	847.5
456.2	1022.2
525.2	766.5
101.6	645.1
1275.8	420.7
766.7	679.3
349.6	1087
431.5	786.1
429.6	92.6
977.6	209
414.6	1275.2
955.3	221.6
1361.8	335.2
260.3	1119.9
567.3	651.1
956.6	843.4
558.2	826.2
607	375.9
423.9	545.6
870.3	995
790	962.6
517.6	145.5
424	1020.8
1355.8	438
146.9	679.2
385.8	1099.9
646.6	751.2
174.5	896.2
845.7	638.8
298.6	310.6
829.2	807.7
1002.7	855.5
835.2	1371.8
1010.5	455
158.3	430.7
494.6	87.3
1066.8	467
144.5	887.1
1215	913.4
917.7	1056.1
807.8	1064
254.4	985.8
[truncated: 2,843 more rows]
