# Supplementary material for: On the randomness and correlation in the trajectories of alpha particle emitted from 241Am: statistical inference based on information entropy
Source: Sci Rep. 2022 Aug 12;12:13728. doi: 10.1038/s41598-022-17479-3 (PMC9374780; doi:10.1038/s41598-022-17479-3)
Supplement: Supplementary file 1 — Supplementary Information. [file 41598_2022_17479_MOESM1_ESM.zip › e4/points.TXT]

33.9	3.7
841	4.9
733	6.4
889.6	7.5
680.8	10.1
722.5	9.6
800.5	10.6
806.6	11
1501.9	12.6
700.7	15.5
730.1	17.7
809.2	19.6
950.1	21.2
834.9	22.8
776	25
829.9	25.5
991.7	25.4
752.1	26.8
38.3	29.4
1004.2	28.7
569	30.2
619	29.5
1372.6	31.1
673.3	31.7
707.8	32.4
735.9	31.6
743.9	33.5
798.6	32.4
685.8	32.5
869.3	34.8
536.7	35.8
620.7	35.5
981	36.8
987.4	36.4
849.2	37.1
766.9	37.6
876.9	39.8
897.8	39.8
857.4	40.3
649.3	42
701.4	41
723.5	41.2
885.7	41.4
742.1	41.9
783.8	43.7
626	44.6
667.6	44.5
750.2	46
609.2	46.4
686.1	47.3
950.9	46.2
655	49.2
698.9	49
756.4	48.5
937.5	48.7
1412.8	49.1
714.5	51.4
543.3	50.1
829.3	50.9
976.2	51.5
592.2	51.1
923.1	51.8
944.2	51.3
769.1	54.2
868	54
580.4	53.4
512.7	56.2
882	56.9
1409.8	57.9
852.9	58.8
593.5	59.6
599.6	60.8
633.4	62.1
895.7	63.4
932.3	61.8
968.7	61.9
512.2	62.9
647.3	63.4
676.9	63
983.7	63.3
1031.7	63.8
817.7	64.5
944.4	64.5
955.6	65.5
530.7	65.6
859.1	65.1
880.4	66.5
705.9	67.8
846.9	68.2
588.5	68.7
902.9	68.5
1081.5	68.7
596.1	71.5
607.8	70.2
729.5	70.2
1040.9	70.5
550.8	71.3
1136.1	71.5
885.6	72.7
978.1	71.9
1125.8	72.9
507.7	74.2
557.6	73.7
877.2	74.7
239.9	76
707.6	75.4
739.3	75.4
834.8	75.4
545.9	78.1
791.5	76.8
466.7	78.5
616.4	80.5
630.5	78.6
972.4	79.6
515.4	78.6
434.6	80.3
677.6	79.7
1039.5	79.8
478.4	82.3
642.4	80.7
934.9	82.9
808.3	82.6
834.3	82
565.8	83.2
1058.7	85.2
705	83.6
1026	83.7
554.3	84.6
716.7	84.7
890.1	84.5
487	86
547.8	85.5
654.9	86.2
731.6	87
990.1	86.3
998.9	85.9
626	88.6
918.2	86.8
1133	87.5
441.2	88.3
742.8	88.7
461.8	89.1
945.9	88.7
962.7	89.1
539.6	90
810.3	89.9
705.3	90.2
1155.4	90.8
776.8	91.2
822.9	91.2
1451.8	91.5
711.1	91.9
854.4	92.5
864.7	91.6
1122.8	92.1
682.4	93
1129.6	94.4
799.4	97.3
879.2	94.5
1075.5	94.4
617.4	96.3
742.6	95.4
1034.8	95.7
910.1	97.9
990.1	97
552.6	97.8
720.1	97.9
1192.2	98.4
436.7	99.2
640.7	98.6
663.3	98.7
772.4	98.6
967.9	98.8
757.3	99.3
1149.9	99.6
450.1	100
738.6	100.8
1027.1	100.7
860.9	101.2
1043.3	101.5
634.1	103.2
488.6	103.7
620.2	103.4
842.7	105
658.5	104.9
942.7	105.2
1129.1	105.6
1181.9	105.8
511.7	107.2
611.8	107.3
972.5	107
1110.2	107.1
704.3	108.4
712.3	107.6
796.3	109.1
1009.2	108.3
1036.1	108
1069.9	111.1
573.9	108.5
725.1	108.4
820.2	110.3
490.4	110.7
532.9	110.5
769.9	110.1
987.5	111.9
1138.9	112.4
835.2	111.7
572.1	114
415.3	115.4
693.6	115.1
722.8	117.2
1053.1	116
473.1	116.3
787.8	117.3
817.8	116.2
846	116.4
939.4	116.4
977.5	116.5
554.2	117.7
611.7	117.5
751.5	117.5
805.5	118.6
1191.7	117.9
430.2	118.8
700.9	119.1
1097.9	120.1
545.1	119.7
1112.5	119.6
236	121.3
649.3	120.4
737.9	120.5
868.6	120
954.1	121.5
454.5	121.1
743.9	122.7
927.3	121.9
469.4	121.8
619.5	122.2
1121.4	122.2
384.9	124.2
524.4	124.2
1176.4	124.4
969.2	126.3
1080.7	124.8
879.2	126.1
921.6	125
1202.1	129.3
505.3	127.9
806	127.9
909.1	127.6
1044.5	128.4
531.5	129.1
648.9	129.4
1145.8	128.7
424.1	129.5
448.4	129.2
469.8	129.4
628.1	130.1
866.4	129.3
947	130.9
1103.4	131
874.4	130.8
1016.7	131.2
541	132.2
1126.3	132.1
398.1	132.5
509.8	133.2
657.1	133
388.7	134.8
504.3	134.6
681.1	134.4
586	135.4
694.9	135.5
802.4	135.2
860.8	135.3
915.8	136.3
650	137.9
754.5	137.4
1164.1	138.4
946.5	138.5
1141.8	138.9
377.7	140.2
1029.2	139.9
1058.6	139.4
344.8	140.2
852.4	140.6
368.4	141.3
505.1	141.2
742	141.2
996.4	141.7
1089.1	141.8
1130.7	141.3
334.9	142
388.7	142.5
698.1	142.5
870.9	141.9
1070.1	142.1
399.5	142.7
552	142.9
1014	143.9
429.1	146.5
807.1	145.8
876.9	145.1
437.7	145
794.3	145.8
1146.8	145.2
762.4	146.2
701.6	149.2
919	147.5
1110.5	148.1
1282.7	147.8
418.1	148.1
629.9	147.7
556.4	149.9
660.2	148.7
1182.9	149.1
911.7	149.8
741.9	150.7
1074.4	152.4
935.5	151.3
1034	152.9
1056.7	152.9
436.8	152.7
1138.2	152.7
359.7	153
890.7	153.1
387	154.2
476.3	153.9
400.2	154.6
543.4	154.4
656.9	154.7
710.5	154.7
748.5	154.5
1017.5	154.7
665.2	155.7
771.8	156.1
1125.4	155.2
311.3	156.4
489	156.1
516.3	156.4
1103.6	156.6
1237.9	157.6
510.2	157.2
584.4	157.1
355.5	161.1
781.9	159
1137.2	160.6
811.9	160.1
454.1	161.6
991.7	161.2
412.6	162.1
1144.3	162.1
1257.7	162.1
751.4	164
399	164.8
524.4	164.7
563.3	164.5
577.5	165
767.5	164.7
1212	164.6
441.8	165.6
570.2	165.9
669.8	165.2
1035.4	166.5
1065.5	165.6
1228.7	165.4
928.6	167
1127.3	167.2
619.2	167.2
877	167.5
1013.8	168.8
326.5	168.2
866	169.6
998	169.2
1250	168.3
475.5	168.6
1103.8	168.9
387.6	169.2
656.2	170
1071.5	170
1224.6	169.6
446	170.3
520.7	171.7
345.2	174.6
814.3	171.9
1190.1	172.1
1210	172.7
734.6	172.4
912.6	172.6
494.8	175.5
572.8	173.8
729.1	173.7
1040.7	175.9
535.9	174.9
605.2	174.4
707.2	175.8
1089.8	176.3
1263.9	175.2
752.8	177.7
920.4	176.8
1010.2	176.6
743	176.8
874.9	177.1
1244.7	177.3
773.6	178.1
904	180
1192.3	178.1
1023.4	179.1
1211.3	180.8
353.4	179.9
369	179.6
423.8	180.9
514.4	179.4
697.6	180.2
886.1	179.2
406.5	182.8
747.7	180.3
980.9	180.6
1108.3	180.9
1175	180.4
388.1	181
455.3	181.3
653.4	181
806	180.9
585	182
670.9	182.1
327.8	182.8
597.1	183.3
733.7	183.8
956	182.8
1157.7	183.1
1247.1	183.5
631.1	184.4
999.2	184.7
436.1	184.9
605.2	186.3
814.9	184.9
832.9	185.2
495.2	185.3
1045.5	185.3
1111.6	185.7
502.1	186.1
1260.5	186.7
351.8	187
399.3	187.1
445.3	187.4
342.1	188.3
541	191.2
574.6	187.6
842.4	187.6
1024.5	190.5
1118.3	188.3
489.9	189.7
561.9	189.5
318.8	190.8
334.6	190.2
514.9	190.5
313	191.8
911.7	191.2
811.4	191.7
1154.9	192.1
1219.7	192.4
750.1	192.8
787.7	193
1289.1	192.9
507	193.6
576.9	193.7
724.3	195.5
801.1	193.6
917.3	194
939.4	193.8
1265	193.7
641.4	194.5
830	194.7
872.4	194.1
1190	195.9
440.5	195.2
451.2	195.8
742.9	195.7
965.8	197
1050.4	195.5
1086.4	197.1
1132.4	195.4
842.9	196.1
329.5	197
356.7	197.2
621.6	197.3
860	196.8
316.5	198.3
487.7	197.8
524.1	197.7
572.3	197.6
633.6	198
909.1	197.7
996.1	197.6
1259.8	197.8
892.6	198.7
900	198.7
937.3	199
335.4	199.3
362	199.5
597.1	199.1
1156.3	199.6
604.7	200.4
875.4	200.3
417.7	201.2
794	201
957.4	202.1
1251.9	202.1
401.5	202.6
750.9	202
856.5	202
1127.5	202.5
441.2	202.6
685.9	203.4
838.3	203.5
1010.2	202.6
1269.8	204.2
351.3	204.1
551	203.7
611.7	203.2
697	203.6
298.9	204.7
484.7	204.1
492.2	204.2
1169.3	204.4
560.3	204.8
571.3	204.8
1086.8	205.8
1110.2	205.9
966.3	206.6
1059.6	206.2
288.6	208.2
390.1	208
1021.4	207.7
328.6	208.7
1014.9	209.1
339.5	209.9
559.5	210.1
596.9	209.4
635.2	209.5
707.8	209.9
810.8	209.5
956	209.8
1002.3	209.4
1120.6	210
569.3	211.5
663.2	213.1
912.6	211.2
1152.7	211.2
319.6	212
497.6	211.8
589.3	212
683.7	211.7
785.1	215.3
1292.2	212.7
776.8	212.8
803.2	212.6
1222.5	213.5
1231.2	212.7
1322.5	212.8
1169.9	213.4
1241.6	213.7
260.2	214.9
675	215.7
437.9	215.2
716.6	215.6
1033	215.2
1108.2	215.5
1254.7	215.8
272	216.6
373.2	215.7
457.3	217.1
562	216
913.2	216.8
935.5	216.1
1079.6	216.8
333.2	217.5
587	217.8
904.3	217
1097.2	218.5
430.2	217.9
574.3	217.9
694.2	217.8
1325.4	218.4
315.6	219
1042.1	221.2
298.4	219.5
344.8	219.7
411	219.6
969.7	220
1194.1	219.5
1217.4	219.6
258.4	220.9
642.7	220.3
1051.9	220.5
1314.8	220.4
1331	221.1
901.5	221.4
1296.8	221.1
402	222
467.5	222.3
549.8	224.2
1246	222.3
309.1	224.7
1104.9	222.8
1126.3	222.9
334	223.9
389.4	224
745.2	223.7
917.9	223.5
1252.4	223.7
251.5	225
752.5	225.1
850.3	225.8
857.5	224.3
912.4	224.2
1170.8	226.5
449.4	225.3
815.5	225.7
838.4	224.9
964.1	225.6
1076.6	227.5
1259.6	225.7
1279.4	225.6
478.3	226.5
518.2	226.3
702.5	226.5
905.1	226.6
1034.4	226.2
279.5	227.8
662.5	227.8
889.3	226.9
719.6	227.5
787.8	227.7
982.7	227.9
1049	227.7
1178.3	228.3
636.7	228.5
869.9	228.9
1099.1	229
882.1	229.5
1086.6	230.4
653.3	230.3
736.5	231
371.2	231.2
380.7	231.6
432	232.5
601	233
1190.4	231.2
333.6	232.2
643.6	234.6
402.7	232.7
751.9	232.8
1198	233.5
777.6	234
792.2	233.6
850.3	233.7
1112	234
1158.5	234
1218.1	233.8
1280.5	234.4
262.5	235
685.1	234.5
771.9	234.4
294.6	235.4
315.4	234.8
343.3	235.1
503.1	237.6
701.8	235.3
888.6	235.3
1309.1	235.8
990.3	236
1175.3	236
1264.4	236.6
1296.7	239.3
322.2	237.2
449.5	238.5
591.2	239.2
337.4	238.6
582.8	238.8
1230.9	240
257	239.5
968.4	240.1
1147.1	239.9
520.2	240.3
867.1	240.2
272	241.9
383.6	241.3
537.7	241.1
861.1	241.5
1278.2	241.9
1342.4	241
297.4	244.2
695.4	242.6
705.3	242.4
739.8	243.4
825.2	242
834.2	242
887.6	242
1043.2	242.3
1322.7	242.3
320	243.3
729.9	242.6
1058.2	242.8
282.7	244.1
760.9	243.8
235.6	244.5
548.5	244.5
1179.9	244.8
1236.6	244.5
471.9	245.3
477.8	245.3
916.7	245.5
946.6	247.4
1332.6	245.3
329.2	246
372	246.2
966.3	246.3
1003.9	246.4
603.8	247.2
688.5	247
789.5	246.8
849.2	247
1273.1	248
1291.5	247.9
380.3	248.2
443.1	248.5
557.5	248.1
640.3	248.1
682.5	248
908.9	247.3
925	248.5
1325.9	249.6
595.9	249.4
726.3	249.6
1134.9	249.4
1434.8	249.6
233.5	250.6
484	252.7
757.2	251.5
889.6	250.3
1064.2	250.3
241.9	251.8
733.9	251.1
951.6	251.1
1119.7	251.9
1107.3	253.6
507.6	253.3
546.9	252.8
856.9	252.8
1208.8	253.1
1227.1	252.9
1365.6	253.1
812.6	253.6
878.5	254.5
1032.5	255.7
1049	254.3
522.2	255.4
820.3	255.1
1060.2	255.4
1249.5	255.2
325.2	256
1331.5	256.4
999.9	257.3
1011.2	258.6
1202.5	257.5
1261.9	257.2
395.3	258.2
957.4	257.9
1019.9	258.1
1160.5	257.9
803.4	259
1339.3	258.8
334.8	261.6
490	259
507.4	259.9
625.8	259.4
633.9	259.6
947.6	259.2
789.9	260.4
1177.6	260.5
1283.4	262.8
312.8	261.2
218.9	262.6
265.8	262
680.3	262.7
761.7	261.5
1168.5	261.9
298.8	262.7
347.3	266
439.3	265.9
814	263
1079.1	262.9
1314.9	262.8
305.3	263.6
369.6	264.5
390.5	264.2
474.4	264.6
951.8	264.4
1086	264.9
447.6	265.2
1204.6	265.1
1215.6	265.2
204.4	266.6
239.1	266.4
252.8	266.1
286	266
880.8	267.2
908.5	269.1
1247.3	267
1374	267.1
780.7	267.7
862.7	268.5
1198.3	267.8
264.4	268.7
795.2	268.7
1072.5	268.6
1030	270
380.4	270.2
619.5	270.6
1165.7	270.2
448.7	271.3
722.6	271.1
848.7	270.9
900.1	274
939.6	271
918.2	272.3
932	272.1
1210.8	272.8
628.2	275.9
232.2	274.2
295.8	274.3
465.3	275.7
792.1	274.9
811.8	275.2
1258.2	274.5
436.9	275.9
258.7	278.2
350	276
1299.2	276.4
1363.3	278.7
818.4	277
1053.2	276.6
1284.7	277.1
321.1	279.8
422.7	278
578	278.7
389	280.6
683.5	278.6
873	279.1
962.5	278.6
1402.4	279.1
609.9	279
804.2	279
986.6	279.7
335.9	280.4
587	280.9
600.2	280.3
541.7	280.7
1279.9	281.3
366.6	284
838	282.4
188.7	282.8
286.3	282.6
792.7	282.7
1309.4	283.3
1342.7	283
250.7	283.5
926.7	283.6
1160.7	284.4
1175.8	286.1
489.5	284.5
785.5	285
832.7	284.6
1061.2	285.4
1183.3	284.6
1218.8	284.9
275.9	285.3
582.6	285.1
1082.6	285.2
1205.2	285.6
1262.3	285.2
1317.5	285.7
455.2	286.2
918.5	286.3
1114.7	286.3
410.4	287.1
1050.7	287.4
1376.9	287.7
982	287.7
217.8	288.9
741.8	288.6
1125.8	288.6
1171.3	288.8
339.3	290
859.6	289.7
901.9	290.6
969.1	290.2
1070.4	290.5
1093	290.8
210.6	291
536.3	291.1
554.4	291.1
928.9	291.3
1080.2	291.3
249.1	292.9
333.7	292.2
350.5	292
471.7	294.1
629.6	292.3
772.6	292
868	292.5
1251.5	292.3
1285	292.3
359.4	292.8
1342.4	292.9
255.8	293.7
464.8	293.6
721.9	293.7
1293.2	293.6
303	295.1
454.1	294.5
572.7	294.5
687.7	294.4
960	294.5
1010	294.7
1188.8	294.5
593.3	295
1180	295.8
1026.8	296.4
743.8	296.9
875.6	297.1
1201.5	297.2
566.2	297.7
675.1	297.8
812.1	299.4
984.8	297.9
1280.6	297.6
965.1	299
1308.2	299.1
749.5	299
1167.4	299.9
1260.8	300.1
419.6	300.3
899.1	300.3
216.1	301.2
259.4	301.1
485.3	301.3
1176.7	301.1
461.2	302.2
932.4	302.5
1015.6	301.8
1138.4	301.7
1368.6	302.8
710.4	303.2
1326.9	302.7
267.4	303.5
376.2	304
452.7	303.7
531.6	303.5
603.5	304.6
277	305.4
673.6	305.2
765.4	305.1
314.9	305.9
630.8	306.4
665.2	307.1
954.9	308.4
621	306.8
640.9	307.2
703.4	306.9
732.9	307.9
827.5	307.9
861.3	308.1
1046.7	307.8
1153.8	307.9
1178.4	307.8
1219.8	308
1247.5	308.4
1277.3	309.8
1360.5	309.4
265.5	309.2
334.2	311.9
490.1	308.6
708.6	308.8
805.8	308.8
905.9	308.3
1112.6	308.6
1131.4	308.5
1186.1	308.4
229.6	309.5
237.6	309.4
302.8	309.5
944.2	310
1294.8	309.6
1378.9	311.2
854	311.5
351.4	311.7
367.5	311
788.6	311.3
869.2	311.1
1069.8	310.7
425.2	312.7
434.4	312
593.2	311.5
983.7	312.1
1093.3	314.4
328.1	312.6
378	313.1
406.6	313.2
1115.8	313.4
1193.9	313.4
186	314.2
461.4	314.4
557.6	316.6
977.2	315.7
267.9	315.2
452	315.4
1241.2	315.4
704.3	315.8
891.7	316.1
964.5	315.9
1208.1	318.3
173.6	317.6
529.1	317.2
567.9	317
817.7	317.2
426.8	317.8
539.7	317.8
679.3	317.8
699.3	317.9
944.8	319.1
1059.5	318
1162.8	318.3
1270.8	317.9
787.2	318.8
829.8	318.9
1016.4	320.6
1322.9	318.8
276.1	319.9
312	319.5
188.7	321.1
217.6	322.9
409.5	320.4
506.2	321.9
1373.6	322.1
643.6	322
714.3	323.7
1097.5	322
1112.7	322
609.8	322.7
966.3	322.5
245.9	323.7
683.2	326.2
732.7	323.7
861.3	323.6
332.4	324.5
1003.1	324
1282.6	326.4
158.4	326
421.8	325.8
471.8	325.4
765.6	325.1
851.7	325.3
1348.4	325.1
824.2	326.1
897.9	326.2
454.4	327
1574.2	327.2
308.2	327.9
415	328.1
935.5	327.8
1362.6	327.9
496.2	328.6
704.9	329.1
738.1	328.8
864.9	328.8
985.4	329.1
1040.1	328.7
1070.9	328.8
1244.5	328.9
277	329.5
905	329.7
1055	329.5
1111.6	329.5
1222.1	330.7
223.7	331.4
440.4	331.7
503.5	331.1
523.5	330.7
807.8	331.1
637.1	332.2
1120	332.4
1357.4	332
492.7	332.8
1047	332.6
1163.5	334.5
1254.3	334.1
1417.3	333.4
171.2	333.9
432.4	333.9
296.3	334.4
839.1	334.8
1001.9	334
1082.4	335.4
1175.2	334.6
471.9	335.3
652.7	335.3
671	335.5
785.2	336.1
1325.8	335.5
230.4	336.3
375.5	336.4
394.5	337
1218.7	336.8
897.6	338.3
945.7	337.6
166.5	338.6
350.2	341.3
579.2	339.4
1268.2	338.6
1368.5	339.2
1379	339.1
691.2	339.9
828.5	340.4
908.2	341
965	339.4
1045.2	339.4
1183.3	339.4
410.9	340.1
532	341.3
604.4	340.9
871.7	341.1
1305.7	341.1
324.3	341.8
455.9	341.8
1059.9	342
238.7	345.2
1190.8	342.7
1357.7	343.1
1413.8	344.1
298.3	344.2
342.5	344.3
400.1	343.3
865	343.5
740.3	344.7
888.7	345.2
1263.6	344.4
561.3	345.8
1101.7	345.2
312	346.5
923.2	345.9
1174.1	346.1
272.8	349.4
488.2	346.9
703.8	346.8
757.3	348.3
874.3	347.2
955.5	346.7
986.6	346.7
663.9	347.3
674.9	348
135.8	349.1
442.8	350.1
623.1	348.2
1052.7	348.7
1153.3	348.6
234.1	350.2
432.9	349.6
683	350.8
779.1	349.4
1266.5	349.6
1062.7	351.5
1093	350.5
325.3	351.3
409.5	350.7
586.9	352.2
963.2	350.8
1324.6	351
1470.7	351.3
173.9	352.4
256.8	352.1
315.2	352
506.1	352
653.1	351.9
929.7	352.8
1072.7	351.8
476.1	352.9
890.2	354
1200.2	352.5
616.2	353.7
640.3	353.6
647.7	353.6
984.5	353.2
294.9	355.4
401	354.8
659.2	354.2
804	354.5
870.5	354.7
1158.3	354.5
1080.8	355.3
1244.8	355.1
1346.5	355.4
189	356.4
210.3	356.1
510.4	356.2
710.3	356.5
277.8	356.9
482.8	357.2
756.5	359
922.5	356.5
1213.3	356.9
201.7	358
180.6	359.3
790.9	358.9
834.3	360.6
1379.9	359.9
459.9	360.4
579.2	360.3
570	363
668.8	361.4
1021.5	361.3
1071.6	361.6
1302.9	363.1
510	362.2
893.6	364.1
1338.8	363.3
1438	365.3
442.3	363.6
927.5	366
212	364.9
341	366.5
548.5	364.4
600.8	364.6
611.2	364.7
1272.7	364.3
1410.4	364.8
401.9	365.3
330.3	366.1
708.5	366.3
752	366.4
867.4	365.9
1186.7	366.2
410.8	367.2
623.5	367.2
690.2	367
793.3	368.6
885.7	367.3
1024.2	368.1
272.3	368.2
1365	368.2
157.3	369.1
166.2	368.6
435	368.7
1290.1	371.6
178.1	369.3
663.3	369.9
1426.4	369.6
350	371
609.4	372.3
674.9	371.5
758.5	371.2
1000	371.2
1035.9	372.4
1226.1	371.3
445.4	372.1
727	372.4
977.1	371.9
1310	371.9
121	373.2
241.7	372.6
328.5	372.6
362.1	372.6
595.8	372.7
785.9	372.8
1091.9	372.8
1302.7	374
1417.6	372.9
190.1	373.6
263	373.8
903.7	374
1387.4	373.8
408.4	373.9
526.1	374.4
812.4	374.7
970.2	374.8
1337.4	374.5
718.4	375.2
773.5	375.5
641	376.1
871.7	376.1
1446.5	376.5
312.2	377.3
622.9	377.8
734.3	377.5
1097.6	376.8
1436.8	377.1
145.3	378.3
352.6	377.6
367.8	377.8
1125	377.8
1213.5	378.2
1252.5	377.7
439.3	378.7
740.1	378.5
782.6	378.3
914.9	379
1268.5	379.3
858.4	379.4
957.5	379.4
1131.6	380.2
1288.4	380.5
285.9	380.1
1148.1	382.3
1373.3	380
206.4	381
276	381.2
534.3	380.8
1240.6	380.7
849.3	382.4
455.2	382.8
764.1	382.6
1234.3	382.8
109.3	383.8
448.7	383.3
561.9	383.6
786.8	383.6
1011.9	383.9
142.3	384.5
247.9	384.3
257.1	385
715.1	384.4
992.6	384.2
1163.7	385.5
347.5	385
589.2	385
1052.6	387.8
1419.6	385.3
680.9	386.8
1020.7	386
373.6	386.9
748.1	387.1
760.9	387
943.8	387.1
1338.5	387.5
123.2	388.2
405.8	388.9
915.2	387.5
1458.3	388.3
581	388.6
613.3	390.9
1109	388.8
1223.5	388.8
1259.1	388.6
134.3	389.9
670.9	389.5
739.2	389.5
1266.4	389.5
200.3	390.7
434.3	390.2
772.8	390.3
1006.7	390.3
1289.4	393.2
1306.4	390.7
249.5	391.1
307.6	391.5
869.4	390.7
143.9	392.6
424.8	392.5
952.8	391.5
1381.1	394.3
320.3	392.8
367.5	393.2
412.8	392.9
483.4	392.6
631.9	392.9
547.7	393.6
701.1	393.9
1069.4	393.4
1190	393.9
1478	394.2
645.2	394.4
1228.4	394.5
232.5	396.8
563.8	395.3
597.4	395.1
875.8	395.1
1179.8	396.2
1205.1	395.9
132	396.7
222.2	395.9
663.4	396
776.8	396.8
1330.6	397
1406.6	396
208.7	396.9
799.7	397.1
861.1	396.7
919.8	397
1001.1	396.9
1064.9	396.7
177	397.9
675.3	397.3
759.4	399.8
882	397.8
1249.9	397.8
1450.1	397.9
242.4	399.3
990	398.7
1253.9	400.5
124.5	399.4
888.1	399.9
1434.2	399.3
319.2	400
377.4	401.3
700.5	400
1086.6	400.3
1213.6	400.9
158	401.2
298.3	403.8
449.1	401.1
511.7	401.9
582	401.4
783.6	403.9
846.2	401.3
1025	401.3
1322.1	401.2
1071.7	402.8
1417.6	402.6
645	403.1
1115.2	403.3
204.6	405.4
1219.2	403.7
224.9	404.6
254.6	404.8
630.2	404.4
243	405.4
1268.3	406.9
1345.6	405.2
940.3	406.2
1004.5	407.1
119	406.8
574.2	407
708.5	407
826.6	407.7
854.8	408.1
979.9	406.7
1237.5	406.7
1369.4	406.7
325.9	407.3
356.1	408.1
533.5	407.8
615.3	408.2
800.3	407.6
1127.9	407.6
1184.3	407.9
1456	407.8
262.1	408.1
696.8	408.8
866.1	408.5
873.9	408.4
1066.5	408.7
1154	408.5
1222.4	408.6
175.6	410
292.9	409.5
313.7	411.4
653.6	409.3
719	409.6
930	409.4
1097.7	409.6
1172	409.5
1260.7	409.2
1328.2	409.8
139.9	412.1
350	410.5
1254.8	410.1
192.1	411.7
226.6	411.5
335.9	410.9
234.5	411.9
540.1	411.8
758.2	411.7
1179.9	412.3
1218.4	411.9
1306.6	412
165.1	412.9
405.8	412.9
477.7	412.7
737.7	413.3
1138.4	412.6
1295.7	412.6
202.1	415.8
368.2	413.8
892.2	413.5
464.5	415.7
608.5	414.7
674.2	416.5
682.2	416
690.1	414.3
805.7	414.6
1366.1	414.4
1484.5	415.4
846.3	415.8
1130.8	415.4
1080.6	416.2
1276.4	416
258.1	417.1
796.3	417
965.2	419.1
1372.6	418.6
1442.9	416.7
114.9	418
156.6	418.3
446.9	420.5
1317.3	418.1
579.8	419.4
751.2	418.3
1090.3	419
1147.3	418.4
194.6	420.2
494.5	420.4
509.2	420.1
1114.8	420.2
1180.1	421.1
1289.2	420.3
1354.3	420.6
1467.7	420.1
134.5	421.3
140.9	421.4
409.5	421.6
1031.1	421.1
1075.4	422.5
1192.1	420.9
1222.3	421.3
246.2	421.9
768.4	421.9
234.1	423
338.7	422.7
522	422.6
559.3	422.7
777.9	422.9
1104.1	422.7
1150.5	423.5
149.5	423.6
1283.2	423.6
1327.9	425.8
1348.8	424.2
112.1	424.6
167.8	424.8
759.5	424.4
911.8	426.3
1212.3	424.6
269.8	424.9
672.7	425.8
981.2	426.4
202.8	428.4
531.2	426.3
550.3	426.9
655.1	426
750.8	425.8
918.8	427.2
1120.8	426.3
1301.9	427
120.2	427.2
490.1	428.9
1082.9	427.3
1380.4	429
99.2	427.8
739.4	428.1
900.7	430.2
1046	427.5
372.7	428.8
1412.2	431.3
173.9	430.2
280.4	430.1
459.9	429.5
516.7	429.6
661.7	429.3
258.5	430.6
890.9	430.2
1184.1	432.1
1218.4	430.7
224.7	432.4
503.6	431
1017.4	431.7
1035.1	430.8
245.4	434.2
438.5	431.4
611.4	431.9
316.1	432.7
996.5	433.5
1049.2	433
358.8	433.7
1094	433.2
1501.9	433.9
813.8	434.9
1191.8	436.4
1211.7	434.5
1240.9	434.5
1256.4	435
649.4	434.9
911.6	435.9
140.3	436
216	436.6
259.7	436.4
480	435.7
537.8	436.3
700.7	435.8
1099.6	436.1
1220.1	436.5
614.2	437.3
799.9	437.3
889.7	437.2
385.8	437.7
562.5	437.4
606.8	437.7
660	437.9
1054.8	438
1331.5	437.9
1394.3	438.3
287.9	439.9
407	438.5
513.5	439.2
964.9	438.3
1040.9	438.7
113.7	439.3
313.2	439.4
153.7	440.2
239.3	442.5
335.4	440.3
672.2	440.4
923.5	440.4
960.3	440.4
1385.4	440.3
454.2	441.6
829.9	442.1
1071.2	441.2
274.4	442
590.7	441.8
729.3	441.9
760.2	441.4
871.7	442
970.2	445.3
1195.6	443.2
1312.6	443.4
504.8	443.6
618.5	443.6
703.4	443.8
780.9	443.6
1146.5	445.1
405.1	444.6
584.8	444.4
1425.9	444.9
147.9	445.2
489.3	444.7
634.1	445.6
719.2	445.2
1045.9	445.4
1190	444.9
375.6	446.3
434.1	448.4
769.3	445.9
963.3	446
1133.3	446.1
1299.9	446.6
289.2	446.8
669.6	446.7
919.2	447
1052.9	447.1
1139.8	446.7
1365.4	449.4
1436.9	447.2
1454.8	446.8
494.5	447.6
810.1	447.7
1079.4	448.8
198.3	449.1
400.6	448.3
550.9	448.5
578.1	448.6
612.5	448.4
107.9	449.3
472.8	449.8
830.3	449.8
934	449.4
1009.8	451.4
1030.8	449.5
1064.1	449.5
1253.7	449.6
153.6	450.2
500.2	450.2
625.3	450.4
802.1	450.2
1199.6	451
1246	450.4
890.4	451.7
923.5	450.9
239.2	452.4
294.4	451.8
321	451.8
415.6	451.6
587.1	452.2
752.4	452
285.5	452.8
1425.7	452.7
481.1	453.6
487.8	453.9
739.8	453.8
910.9	453.5
1022	454
1265.7	453.6
1414.9	453.6
119.7	454.6
1110.7	454.2
274.3	454.8
521	454.8
595.3	455.2
1278.4	455.8
163.4	456.2
344.4	456.1
681	456.1
709.2	458.6
565.1	458
620.7	457.6
1162.4	457.9
1331.1	457.8
202.9	458.9
414.7	460.8
651	461.2
720	458.6
1488.4	458.4
287.6	459.2
361.2	459.6
506	459.4
633.5	459.8
694.3	459
735.1	459.4
863.1	459.3
1064.7	460
1116.7	458.9
391.7	460.3
881.6	460.1
890.1	460.1
1255.2	460.8
1431	461.9
101.1	461
236.6	461.4
1018.7	464
1094.9	461.2
336.1	461.9
896.3	461.8
1347.1	462.4
143.2	462.6
225.3	463.2
243.9	462.8
757.6	462.7
1179.3	462.8
1502.6	463.3
150.4	464.4
169.4	464.2
948.9	465.9
1189.2	465
1440.7	464.9
829.3	465.2
1265.9	465.3
1312.6	465.9
81.1	466.7
262.1	466.1
476.8	466
493.4	466.6
794.6	466.3
905.2	466.3
1160	466.5
1244.4	467.4
88.8	466.7
441.1	466.9
875	466.9
1068.5	467.2
384.3	468
634.3	469.2
787	467.6
995.1	467.8
1305.3	468.1
554.1	468.5
661.6	468.7
965.6	468.6
1059.5	469
254	470.8
313.4	469.3
571.9	469.4
689.6	469.1
1236.1	469.9
1368.3	469.5
324.2	470.1
539.7	472
1008.4	470.3
1409	470.2
286.8	471
1002.7	471.5
1442.3	471.5
235.5	471.8
595	472.1
735	471.8
774.3	471.9
950.8	472.4
1104.4	472
1419.8	472
676.9	472.8
809.2	472.2
883.4	472.7
1117.6	473.3
1166.6	472.7
204.5	473.6
408.3	473.7
490.8	473.9
700.2	473.5
1023	474
1229.6	474.1
1483.6	474.7
144.4	474.4
1274.8	474.5
329	475.4
993.9	475.5
370.1	477
577	476.7
850.1	475.5
888.7	476.4
971.7	476.1
1146.6	476.1
317	479.3
928.1	477.1
184.4	478.3
221.2	477.6
731.3	478.5
1098.9	477.8
83.6	478.6
384.5	478.6
1091.2	478.6
1203.4	478.8
1422	478.6
1045.3	479.5
1440	480
357.8	480.1
403.8	480.1
723.7	480.8
920.6	481.2
1143.4	483.1
348.5	482.5
1182.4	482.4
1239.7	482
1303.2	481.9
1485.6	482.3
236.2	483.2
329.5	482.8
368.4	485
528.5	482.7
709.2	483.4
766.5	485.7
950	485.9
1084.4	482.5
199.9	484
587.2	483.4
758.3	483.7
801	483.2
944.1	483.5
1125.8	483.6
1226.7	483.6
378.2	486.7
1268	484.6
1312.5	484.3
79.6	485.3
228.1	485.3
1004.9	485.1
1020.5	484.9
1460.7	486.1
1517.5	485.5
220.4	486.5
843.3	486.1
1290.6	486.5
1351.5	486
1403.2	486.1
545.2	487.3
592.6	487.2
697.5	488.8
717.7	486.5
835.5	487.8
1057.6	487
486.2	487.4
1098.3	487.6
1186.4	487.6
1195.6	487.5
1365.9	487.9
361.1	488.6
502.9	488.7
893.4	488.7
1245.4	489.4
399.5	490
793	489
825.4	489.1
1177.1	490.5
1324.1	489.3
326.9	490.6
537.2	490
755.8	490.4
868.2	490.6
1026.5	491.4
1386.3	490.8
209.4	491.8
388.7	492
437.1	492.3
806.3	492.1
1001.6	492.4
1402.8	492.4
110.1	494.1
452.4	492.8
692.5	492.9
736.8	494
787.2	494.8
911.6	492.8
1135	493.3
141	494
425.9	493.7
722.3	494
780.2	493.5
565.7	497
798.3	494.5
962.5	494.7
1181.2	495.8
576	495.2
1119.1	495.2
1408.9	495.2
405.1	496.2
757.9	496.6
1287.3	496.6
1351.9	498.4
1396.7	496
181.2	496.9
588.3	497.1
841.9	496.8
919.2	497.3
1325.6	497
1333.3	497.4
131.2	497.6
224.1	498.5
437.9	498
479.7	497.7
1224.1	497.6
1448.7	499.8
529.4	498.6
1091.6	498.6
1457.4	498.5
1513.1	498.6
376	499.3
805.8	501.2
995.6	499.2
94.8	500.3
163.7	500.4
277.2	500.3
905.2	500.4
1218.2	500.6
711.4	500.6
721.7	501.1
953.9	501.1
462	502.5
611.1	501.8
1248.2	501.8
181.1	503.1
380.6	502.7
654.8	503.3
837.6	502.7
870.5	502.5
1017.1	503.1
1153.6	502.6
1264.9	503
1357.9	503.2
1380.2	502.5
1113.9	503.6
1440.3	503.5
1494.8	504.1
52	504.3
252	504.4
341.1	504.7
359.6	504.4
434.4	504.4
669.5	504.6
1203.5	504.3
1423.1	504.7
1483.9	504.5
83	505.3
475.1	505.2
856.2	505.7
1190.6	505.8
1317.8	505.8
117.5	506.8
295.8	506.1
309.4	506.1
1045.6	508.6
1179.5	506.5
[truncated: 5,355 more rows]
