# Supplementary material for: On the randomness and correlation in the trajectories of alpha particle emitted from 241Am: statistical inference based on information entropy
Source: Sci Rep. 2022 Aug 12;12:13728. doi: 10.1038/s41598-022-17479-3 (PMC9374780; doi:10.1038/s41598-022-17479-3)
Supplement: Supplementary file 1 — Supplementary Information. [file 41598_2022_17479_MOESM1_ESM.zip › f4/Points.TXT]

797.344	19.04
754.624	22.653
815.957	22.952
699.697	25.284
742.468	30.953
934.806	25.725
796.717	27.009
831.584	27.04
859.872	28.158
877.109	30.368
659.117	29.571
811.654	30.595
780.632	32.298
917.449	34.728
1231.693	32.836
768.31	34.611
933.223	38.456
757.197	35.576
785.966	36.652
861.503	37.357
957.458	37.614
680.849	42.982
697.027	38.839
801.56	39.339
745.998	44.101
843.232	41.184
873.253	41.6
795.565	43.68
815.586	44.037
971.436	43.869
941.838	45.43
922.861	45.725
720.823	50.336
770.052	48.6
658.372	48.464
737.749	47.912
759.57	49.011
1034.375	49.215
704.407	49.662
668.168	51.77
886.209	51.667
850.664	54.833
915.718	54.292
695.892	53.74
790.973	54.653
805.177	54.243
835.439	53.969
1405.719	53.719
599.395	56.977
1026.792	55.051
972.37	55.744
997.55	55.654
620.256	56.015
951.031	62.154
889.581	57.824
908.856	61.339
543.283	60.401
692.242	59.994
671.764	60.244
803.368	62.635
1070.861	61.922
656.108	62.74
983.488	62.944
679.404	63.572
704.704	63.421
566.519	65.018
733.242	64.547
958.608	65.632
917.931	65.24
595.115	66.072
627.519	68.64
767.151	71.041
814.799	66.976
971.036	68.948
685.568	67.808
927.702	71.632
616.95	70.898
986.613	69.368
743.115	70.2
841.265	70.833
1034.668	70.733
803.592	72.43
791.752	72.245
731.165	74.591
982.1	74.388
1004.477	76.601
1015.465	76.39
570.987	75.368
963.796	75.372
503.499	76.232
592.113	76.96
795.192	77.299
521.103	77.792
580.977	77.792
752.128	78.347
702.624	79.601
618.92	80.717
899.808	80.433
607.443	81.087
689.069	81.12
1038.509	81.12
958.464	81.952
1059.379	82.611
1070.091	82.368
535.068	83.447
669.215	84.152
861.917	84.881
555.239	85.341
578.903	83.801
769.75	84.248
779.855	83.616
997.064	85.908
1009.387	84.032
650.565	85.161
515.731	85.28
820.531	88.492
891.835	86.563
584.896	86.944
639.584	87.2
1052.39	86.98
461.492	89.274
944.736	88.753
1023.776	88.851
475.122	89.507
622.752	89.295
751.895	92.965
922.765	90.888
1036.438	91.134
670.306	93.089
689.818	90.923
723.107	91.302
760.463	91.844
499.533	93.733
544.801	94.524
712.365	91.936
788.528	91.728
562.336	92.896
571.551	97.387
928.832	92.768
854.119	94.361
1000.175	94.127
1071.57	94.82
637.433	95.056
606.333	97.302
681.696	95.584
888.507	95.853
1092.763	95.195
618.161	98.222
554.999	99.926
818.531	100.503
1026.308	98.086
729.337	103.124
757.952	98.592
772.836	99.932
836.16	98.592
464.568	99.424
903.456	99.488
987.244	99.348
939.328	100.256
524.233	106.325
708.567	103.839
825.359	101.828
999.821	101.261
1136.512	101.088
648.729	102.197
662.971	103.929
672.888	102.413
974.209	103.556
808.704	102.752
1053.764	103.512
801.665	104.349
845.901	106.253
931.424	104.832
1076.011	104.344
761.897	109.767
1021.099	106.152
552.722	110.145
875.957	106.808
1159.392	106.767
535.669	107.806
1092.386	108.576
441.376	108.576
450.176	109.28
866.887	109.313
1084.512	110.972
796.008	109.242
459.968	110.528
491.584	110.528
653.952	110.24
687.826	110.656
810.311	112.899
1040.345	110.629
1125.696	110.656
625.736	111.674
744.352	112.048
905.487	111.072
514.263	114.851
724.36	111.904
696.8	113.152
921.933	113.106
1115.833	113.487
569.088	113.568
583.104	114.112
645.12	113.568
661.14	114.539
668.313	115.178
788.875	114.759
880.429	113.568
897.728	113.568
941.935	115.759
617.752	120.338
684.576	116.48
1169.792	116.48
1001.056	117.312
429.728	117.583
447.688	117.958
461.76	116.48
495.328	118.048
742.005	117.832
1010.152	118.014
527.776	119.712
725.49	119.593
924.164	120.257
595.92	120.397
674.031	120.529
717.184	120.402
822.19	120.496
834.496	120.224
1098.475	120.296
1134.765	120.257
1201.137	120.224
699.372	121.132
415.904	122.592
1035.008	121.888
1104.444	121.816
856.92	123.069
960.96	122.72
997.842	128.892
474.774	129.841
516.287	124.447
545.709	124.417
624.277	124.696
793.312	124.642
983.955	124.728
1012.504	124.867
459.48	125.382
802.094	127.635
1080.595	125.216
595.296	126.291
839.105	126.381
1073.862	125.981
385.166	126.813
531.759	127.629
684.266	129.886
885.736	127.061
402.236	128.218
699.143	129.138
819.832	127.851
1156.064	127.857
620.533	129.376
903.191	133.697
1181.53	128.508
511.297	129.709
1048.81	132.288
552.079	133.238
642.658	130.701
715.984	135.984
568.772	131.273
741.163	132.971
751.019	131.733
613.676	133.46
758.766	134.042
967.963	133.952
430.36	134.534
776.88	134.576
812.448	134.784
942.59	136.231
1178.427	135.099
399.489	135.946
460.828	136.089
503.738	136.36
518.669	135.228
1088.499	137.994
526.91	136.641
1096.608	136.416
420.329	139.714
479.083	137.429
799.968	137.453
831.489	139.933
885.07	137.577
1132.213	137.592
586.831	138.528
658.18	140.767
1156.495	138.62
866.347	139.288
928.928	139.36
851.552	140.427
1069.135	140.932
510.165	141.232
668.562	142.538
747.136	142.034
909.248	142.144
1220.116	145.877
877.899	142.584
951.461	146.835
981.918	146.818
464.972	144.369
486.204	143.753
487.684	152.085
445.141	146.965
558.982	143.912
568.514	145.184
1007.309	145.011
1046.483	144.352
1062.88	144.595
1106.748	148.453
646.536	145.414
682.475	145.256
793.139	145.843
1035.79	145.517
406.491	145.897
774.651	147.495
1116.884	145.94
1211.052	146.092
591.507	149.749
865.592	146.848
633.999	149.015
694.016	148.064
826.88	147.968
883.785	148.002
1196.499	147.713
548.951	148.882
804.738	150.964
393.298	149.76
500.881	149.843
998.967	152.767
1020.448	150.063
673.088	150.176
709.463	153.332
764.492	150.708
786.24	150.176
843.336	150.966
851.953	150.916
875.264	150.176
743.468	151.084
905.216	151.186
878.353	161.259
462.357	152.744
558.807	155.253
616.828	152.905
1139.08	153.131
752.256	153.792
943.043	156.029
1205.485	153.97
726.901	157.07
1029.6	154.579
1036.821	154.603
405.138	155.507
424.366	156.092
550.867	155.201
577.304	157.537
695.904	157.877
1177.453	155.203
352.74	156.388
897.8	156.602
1186.592	156.416
392.627	156.77
621.72	156.998
716.676	157.233
1071.616	156.832
1085.295	157.884
410.592	163.63
516.48	159.408
611.67	157.864
1043.944	157.83
65.728	157.248
634.573	158.669
818.48	158.773
902.454	161.563
951.664	160.143
759.2	159.744
1142.752	159.571
1227.978	159.473
456.057	160.911
668.235	160.264
783.491	163.402
792.046	160.666
932.711	162.656
1209.856	160.544
465.35	161.331
564.908	161.309
1061.183	161.325
865.414	165.081
1215.76	162.389
531.821	162.829
1122.784	163.072
373.333	163.56
959.177	167.133
541.678	164.567
587.808	164.175
918.3	164.723
1249.276	165.651
345.536	166.144
1157.612	167.565
1174.912	165.984
1183.318	166.479
1224	166.272
380.113	167.343
438.43	167.715
556.841	167.709
623.317	169.406
642.188	167.016
490.115	169.419
717.912	168.203
764.005	169
820.003	167.814
936.096	167.776
356.179	168.513
532.405	169.571
566.509	168.513
610.861	168.827
906.642	168.896
397.102	170.283
594.707	169.693
1169.323	170.533
370.826	175.031
810.609	172.567
927.445	170.072
736.403	171.009
852.308	171.052
875.12	173.642
1060.814	171.177
1072.032	171.219
1140.256	171.422
474.2	173.123
843.995	172.571
982.281	175.293
1250.437	173.056
419.285	174.046
552.9	173.544
1031.528	176.1
1186.571	173.368
1212.64	173.472
464.302	174.889
484.141	174.337
650.208	174.159
1009.451	174.376
1128.177	174.396
403.639	175.433
678.377	175.294
768.283	175.205
1024.4	175.094
1086.772	180.175
1111.502	175.635
427.774	177.516
547.317	176.985
911.123	176.833
1103.063	177.262
1163.738	180.734
504.275	178.098
640.316	178.033
705.224	177.771
831.691	181.627
1037.834	178.062
1045.267	182.964
1207.149	177.599
385.05	179.843
541.856	179.04
971.853	179.08
572.687	179.513
735.648	180.528
786.672	181.04
932.107	179.801
1261.615	179.296
394.668	181.006
358.958	181.515
580.736	180.96
687.648	180.815
695.855	181.527
920.408	181.526
438.256	182.946
521.172	181.868
528.392	182.165
589.195	181.688
851.171	181.688
903.395	184.126
563.314	182.79
994.016	183.2
1006.955	182.552
1123.412	183.762
1250.55	182.479
462.349	184.115
645.782	183.656
967.616	184.288
1152.769	184.621
1264.878	184.704
809.725	184.817
910.214	189.631
1098.912	185.536
1241.875	188.294
516.192	186.464
652.288	186.368
977.184	186.541
1016.544	186.048
1031.626	185.807
1144	185.952
367.821	187.4
1057.422	187.117
327.669	187.72
596.616	187.846
960.787	187.616
1200.536	187.965
1257.468	187.849
844.01	188.931
863.616	189.28
589.938	189.347
668.215	189.666
784.137	194.596
872.428	189.356
1189.632	189.568
497.044	190.036
1002.111	190.445
1154.4	190.257
416.189	191.095
685.201	192.477
698.464	191.36
530.467	193.163
727.66	191.7
735.488	191.954
1066.432	192.32
379.456	193.184
651.071	194.472
752.683	192.969
469.392	199.498
585.199	194.272
638.114	194.569
841.421	197.366
977.29	197.866
1048.293	195.476
1081.585	194.364
1118.548	194.348
1163.829	194.376
353.836	195.783
864.491	195.448
894.176	195.68
542.362	197.008
604.171	195.832
713.621	195.864
1008.728	196.587
1186.56	198.732
338.538	198.366
436.928	196.768
956.148	197.628
1265.237	196.696
1280.985	198.054
553.093	199.843
563.522	198.26
737.728	198.272
814.272	202.944
934.105	199.578
327.699	202.783
668.493	201.576
697.556	199.188
919.61	199.663
1108.64	199.853
374.112	200.448
485.888	200.096
516.672	200.096
729.792	200.64
988.832	200.339
1134.432	202.372
530.215	201.483
596.018	204.558
745.658	201.272
889.325	200.961
1016.135	204.237
1169.48	200.789
1157.312	201.76
1229.892	202.592
826.043	204.617
965.982	202.889
1055.534	204.238
1206.483	202.559
348.894	203.736
452.608	204.078
512.096	204.013
863.2	204.013
361.92	204.256
498.68	204.395
1082.735	204.256
384.764	205.016
580.493	205.747
636.276	207.664
773.014	206.061
1074.153	205.741
534.311	209.162
659.284	205.996
1112.619	206.029
1194.854	208.511
1253.907	206.386
316.896	209.088
1123.789	206.925
288.469	207.656
1066.208	208
1093.24	211.304
1219.825	208.113
418.419	208.632
718.709	210.065
928.188	208.847
569.92	209.248
790.227	209.248
356.251	212.804
1107.938	210.392
1140.783	210.607
1160.779	210.265
295.805	211.256
561.6	211.328
911.634	211.328
1264.12	210.773
1272.366	211.328
397.946	211.811
486.92	212.237
546.541	212.11
896.48	211.889
373.228	213.03
1038.752	212.431
1050.4	213.165
1229.417	214.697
328.209	215.028
388.616	213.638
727.757	213.581
919.424	214.08
1174.385	214.173
1239.086	214.121
403.597	214.856
412.529	217.677
591.691	215.333
906.422	214.989
973.907	218.08
436.363	217.696
467.819	216.664
753.554	217.152
883.943	222.822
997.188	217.062
1079.104	217.984
320.822	218.83
621.156	222.233
865.197	218.367
942.042	218.717
1009.487	218.4
1109.048	219.591
398.368	219.648
524.653	220.049
819.484	219.933
1060.673	219.69
560.319	224.69
1088.167	220.213
1141.848	220.245
1195.697	224.337
1245.92	219.648
1153.492	220.82
495.699	221.763
688.661	221.656
802.606	223.433
916.356	223.334
1290.935	224.311
308.749	223.022
1023.136	222.624
335.938	224.788
368.493	223.425
543.072	223.968
991.404	223.468
1269.536	224.096
464.239	226.165
473.72	224.779
640.973	224.474
949.971	224.224
521.354	226.702
663.437	224.806
974.349	225.272
1131.035	225.125
1183.787	225.68
386.161	226.512
694.494	229.351
712.416	226.304
769.224	228.925
832.25	226.287
966.549	225.816
1280.065	226.387
839.105	227.219
1046.996	226.644
1067.054	229.554
602.519	227.439
729.643	230.183
944.772	227.878
1055.988	232.318
401.856	228.157
414.925	228.557
256.603	229.285
313.448	229.382
354.515	229.183
364	229.459
513.13	229.531
650.244	229.542
706.87	229.618
784.653	229.678
984.024	232.187
1076.159	229.715
1140.026	232.217
1243.552	229.728
860.461	230.048
902.223	230.451
1218.645	229.976
641.888	231.025
798.547	235.678
1120.371	231.13
1162.644	230.804
265.963	233.367
554.77	232.302
953.615	235.011
1321.224	233.087
390.854	232.573
542.682	232.861
813.037	232.544
507.437	233.842
840.307	238.724
973.78	233.452
594	235.216
848.256	234.784
871.39	234.728
934.436	236.854
1031.09	239.697
1043.774	235.524
1091.9	234.807
1173.5	236.794
1183.701	234.136
305.294	235.107
759.832	235.007
1191.389	235.629
311.688	236.522
520.063	243.887
630.059	235.8
1015.183	240.659
1202.886	237.02
337.643	238.101
478.1	237.633
534.867	238.864
1101.663	239.27
350.183	241.273
401.135	241.474
486.72	238.368
662.189	238.335
676.832	238.368
910.473	244.422
289.88	239.851
655.008	239.456
1314.56	240.032
698.492	241.872
726.536	240.371
756.825	242.725
361.338	240.947
775.008	241.453
784.499	241.234
1079.444	240.94
1247.66	241.953
1277.952	241.923
427.808	244.64
636.209	242.528
672.173	242.495
748.55	242.461
945.637	242.459
383.57	243.866
460.512	243.505
331.968	244.846
418.156	248.976
617.171	244.192
994.207	245.373
1019.487	245.394
1098.098	246.776
546.628	249.972
1146.481	245.764
282.63	246.128
816.816	246.48
1055.92	248.656
1061.856	246.112
1085.793	248.585
648.544	246.833
861.952	246.619
1126.112	246.801
1220.128	246.688
1338.625	247.167
373.281	249.944
467.109	248.307
958.672	249.071
1135.022	248.486
456.047	248.657
788.104	248.845
1213.688	248.691
1346.368	248.384
344.376	249.414
738.121	253.791
810.929	249.184
312.573	251.35
713.024	250.016
439.712	251.456
1045.77	251.517
1321.541	255.779
285.915	251.865
364.416	254.773
380.224	251.846
486.485	251.608
854.54	252.436
1005.242	252.024
1246.93	252.096
1264.167	255.544
337.792	252.512
513.56	252.346
707.2	252.512
1275.428	252.623
1300.307	253.935
792.896	253.76
347.446	254.578
800.764	257.207
844.291	255.689
972.763	254.865
1116.214	254.578
779.283	260.293
1119.334	258.701
449.28	255.84
594.65	260.106
816.477	263.441
866.195	255.807
1137.869	256.491
1190.75	256.299
462.57	256.891
480.653	257.331
568.914	261.032
687.126	259.563
884.704	257.744
410.453	258.059
585.811	257.471
1027.844	257.905
1200.959	257.837
1279.378	257.92
228.203	258.408
263.744	258.656
318.678	260.858
352.055	258.782
1067.796	258.412
1164.993	262.806
426.239	260
1253.152	259.584
402.196	259.924
874.924	259.924
930.292	260.632
416.693	263.077
992.26	261.431
1109.139	260.799
1242.592	260.977
1331.055	264.862
770.582	261.864
913.737	264.863
946.608	263.952
1302.43	263.81
438.381	262.463
762.112	263.051
968.793	263.471
1045.491	262.746
497.486	264.06
548.704	263.328
754.784	263.744
954.542	263.744
356.312	263.994
458.344	265.08
1033.483	265.473
1209.987	264.914
301.088	266.101
369.888	265.056
513.836	264.916
584.757	264.888
607.919	267.029
696.129	265.678
1248.005	267.231
861.714	266.24
1141.088	265.824
1239.066	265.864
286.944	268.333
445.783	267.118
1026.153	267.161
1199.694	266.589
1276.211	266.872
389.716	267.564
902.521	267.452
993.755	268.736
1322.107	270.415
490.653	272.31
505.656	269.645
1267.84	269.44
533.804	270.06
649.664	270.528
941.022	273.525
1126.528	269.984
416.335	271.916
755.664	272.307
1048.008	271.787
316.16	272.48
373.024	272.992
776.455	272.444
1020.524	272.556
703.456	273.457
730.336	276.357
747.591	273.641
855.296	273.312
874.016	273.425
906.048	273.312
981.991	276.866
1147.406	274.404
336.468	274.068
400.352	274.048
512.172	274.22
799.744	274.72
899.392	274.144
1078.176	275.504
303.608	275.578
1034.515	277.071
203.208	276.301
325.104	276.802
359.84	275.953
1134.099	277.023
1201.748	275.884
715.898	276.413
1223.064	277.802
1290.088	277.146
1344.899	278.132
1186.848	277.155
250.432	277.056
309.748	278.878
429.832	281.514
555.215	278.304
1334.152	278.661
316.333	279.379
491.851	279.24
999.77	279.919
1251.555	279.06
267.057	280.06
369.068	280.044
812.448	279.968
1310.555	280.914
1366.072	280.198
217.901	280.833
482.289	281.053
939.845	283.806
1120.143	280.8
1300.252	285.315
673.199	282.963
747.405	284.422
856.544	281.777
954.47	285.615
1021.28	282.741
876.606	286.765
1091.064	283.019
1167.115	284.442
1375.546	282.531
438.238	283.653
713.27	285.384
831.51	286.134
838.095	283.513
919.277	283.662
1233.024	283.296
1272.62	283.372
1290.282	283.496
291.28	287.266
469.997	284.544
517.354	284.328
622.24	284.256
900.118	284.373
1344.494	284.634
243.949	284.717
324.48	285.237
1189.995	285.032
446.895	286.319
847.657	286.624
1139.667	285.792
1206.048	286.112
569.843	287.302
604.812	288.375
735.072	286.479
774.731	286.52
1114.258	291.641
1225.408	287.168
1264.467	286.624
334.484	287.773
964.744	287.614
1327.654	287.773
310.976	288.832
555.433	290.74
643.628	288.212
794.04	288.843
1357.907	288.255
229.149	289.286
1245.012	289.044
425.811	289.952
802.395	290.368
1286.272	290.368
397.099	290.856
578.507	290.962
652.632	291.435
664.075	291.22
1026.538	291.15
1095.328	291.027
505.024	291.616
595.474	292.032
972.254	292.469
1008.821	296.267
1047.072	291.616
1084.512	291.471
1176.349	291.378
1220.96	292.032
1231.776	292.228
178.556	292.078
249.345	295.132
511.119	292.448
696.423	296.098
738.157	292.448
1033.45	293.704
1055.428	292.954
1126.504	293.753
1356.775	296.255
443.485	294.731
545.301	296.896
673.418	293.71
779.749	295.551
823.119	293.027
908.891	293.696
1333.003	293.384
595.759	302.506
754.574	295.909
836.508	297.276
915.35	294.744
980.845	294.079
990.321	294.419
1241.687	295.805
686.701	297.053
809.083	298.492
940.273	296.305
401.459	298.693
499.54	296.684
719.541	296.504
850.755	297.197
930.488	296.989
1151.234	297.42
1265.354	297.346
381.107	300.048
456.199	299.564
664.858	297.476
828.457	297.641
227.953	299.012
280.945	298.272
744.39	299.391
1060.8	298.499
1132.334	298.598
1222.31	299.182
1023.814	299.331
1181.656	298.938
1333.767	301.552
204.256	299.936
219.462	300.625
820.451	299.738
882.155	299.864
1092.19	304.77
1209.555	299.936
907.676	301.731
922.193	301.243
1070.332	301.274
983.216	301.867
1243.023	301.692
191.578	302.828
412.687	303.172
467.039	305.344
560.81	304.368
892.32	302.287
1115.454	306.197
311.982	306.891
714.827	303.16
872.314	303.037
1159.849	305.597
1166.479	303.356
342.697	305.656
751.944	307.403
846.005	304.2
1302.609	304.096
355.148	305.56
573.22	305.233
795.648	305.088
933.164	305.004
1283.626	305.128
667.101	307.46
913.696	309.781
446.72	307.296
686.781	306.835
762.452	306.516
1359.904	307.181
785.068	307.5
1104.147	307.457
1177.958	308.487
1198.377	307.147
291.685	308.672
331.996	309.199
494.112	310.304
821.688	309.263
927.576	309.218
1219.372	308.332
219.297	310.834
457.82	310.458
975.633	312.347
1210.483	309.15
379.627	309.992
401.259	309.848
810.429	313.193
1084	310.048
1234.549	309.816
1383.314	311.731
538.304	310.752
633.275	315.564
1134.251	310.824
1186.952	310.891
1322.781	311.148
897.012	312.216
278.928	313.352
371.904	312.736
832.971	312.52
858.832	312.208
1045.806	313.646
1272.2	313.018
1293.344	312.416
309.25	317.986
711.125	313.32
1161.888	313.103
208.246	315.031
531.25	315.514
579.588	314.679
786.305	321.648
947.274	314.163
960.554	317.946
1000.919	315.094
1347.101	315.693
448.082	316.476
507.755	314.84
591.968	315.328
742.303	316.122
849.773	319.356
1014.548	314.988
1071.767	314.799
224.296	315.925
701.508	317.03
921.006	316.25
403.632	317.124
428.787	317.01
691.755	317.125
1168.414	316.888
354.848	317.553
364.217	317.372
388.366	317.725
196.213	318.344
498.118	318.173
879.296	318.528
1008.966	318.14
1238.016	318.418
649.949	319.83
725.523	323.201
1278.916	320.093
420.974	320.41
436.426	319.987
602.972	320.307
1029.669	320.32
1247.902	320.663
524.946	321.075
903.236	320.969
1143.584	321.152
257.6	321.408
487.427	321.901
542.048	321.423
758.784	321.795
817.856	321.984
1092.632	322.134
1309.743	324.751
1321.733	321.893
1381.192	321.683
444.149	322.504
532.101	323.01
765.301	322.4
837.441	325.565
884.08	324.032
1154.875	321.806
1179.128	324.832
234.528	323.936
283.752	323.581
592.087	322.955
668.443	323.301
868.691	324.863
249.012	324.064
510.899	326.662
621.123	324.723
751.006	327.561
985.428	323.988
1017.771	324.136
1118.035	324.064
1220.781	326.723
203.101	327.467
304.192	325.728
336.943	328.472
365.664	325.041
659.459	327.448
949.243	325.139
1195.606	328.927
1237.877	324.792
1259.738	324.932
350.507	325.8
599.04	325.728
650.74	325.928
796.586	327.526
1210.04	326.005
373.948	326.488
427.663	328.609
455.165	328.47
497.544	327.926
682.34	328.806
811.36	326.976
1041.736	327.162
1111.621	326.803
1286.034	326.976
412.437	327.464
474.16	331.44
929.272	327.622
1250.611	329.558
855.968	328.416
1144.34	328.148
1154.955	328.12
1276.394	330.182
518.336	329.056
1071.164	329.382
388.832	329.856
628.25	330.069
961.452	329.964
1292.096	329.888
669.494	333.141
1318.144	331.392
219.232	331.552
240.448	331.325
622.336	331.552
713.516	331.628
936.712	334.87
1384.802	331.706
252.64	332.704
370.163	332.446
807.441	335.311
881.088	332.384
991.835	332.587
227.552	333.216
557.856	333.071
569.454	335.146
635.644	338.568
760.864	333.216
818.016	333.632
926.008	335.461
1400.804	339.575
323.193	334.698
486.304	334.193
505.777	339.049
615.819	333.944
727.196	334.843
887.404	333.972
182.291	335.679
739.738	335.893
792.516	336.218
1078.869	335.821
1215.95	336.743
1248.16	336.128
1304.481	341.255
360.888	337.037
438.464	336.96
592.981	336.472
900.189	338.52
1147.693	340.662
1345.787	339.313
398.528	337.376
646.325	337.272
716.456	337.653
775.771	337.445
836.964	343.137
869.856	337.376
1009.708	337.452
1126.983	338.377
1167.469	337.376
1224.782	338.078
1233.766	337.557
481.568	338.24
702.443	338.136
1414.843	338.879
879.909	339.456
954.429	338.998
1376.024	341.595
210.27	340.229
277.294	340.288
308.533	339.768
419.308	339.555
529.478	340.299
1366.837	340.538
260.68	345.517
573.184	341.376
1040	340.931
343.715	341.298
372.419	344.018
784.443	342.418
1075.699	341.752
1192.672	341.952
1206.423	342.489
919.559	342.621
940.557	344.769
983.985	342.368
1325.792	342.957
186.445	343.262
324.192	343.712
356.64	346.656
389.611	343.128
1420.87	343.544
688.95	344.177
995.488	344.032
282.29	345.938
606.799	345.226
1275.941	344.933
1286.688	344.864
654.801	346.147
885.861	346.922
1356.178	346.383
663.936	346.528
821.3	346.728
1124.448	346.673
1242.733	347.03
300.638	347.88
331.752	350.003
1171.629	347.36
1220.4	350.144
194.011	350.99
206.413	348.808
231.648	348.256
640.036	348.353
858.208	348.192
1005.409	351.222
1048.064	350.224
544.663	349.182
1202.418	349.598
311.859	353.43
409.568	350.432
515.632	350.272
587.134	349.975
617.443	350.054
713.516	349.932
725.088	349.711
739.111	350.661
1232.053	352.002
1297.171	350.322
695.885	350.438
761.43	350.871
800.402	351.194
873.108	350.764
930.002	351.278
1164.348	350.76
1325.215	352.297
1350.336	351.104
272.68	351.42
1132.031	355.396
1374.839	352.693
222.979	355.627
507.285	352.424
256.502	354.81
388.794	353.617
532.237	353.843
806.27	355.819
987.877	360.818
1080.851	353.217
1196.119	353.026
1394.648	353.75
278.52	354.509
430.116	354.94
718.464	354.176
915.54	354.092
1356.192	354.56
369.658	355.937
637.009	354.848
706.765	357.634
967.616	355.853
1075.021	356.851
643.225	355.829
843.029	356.457
851.476	355.756
1013.864	356.331
491.23	363.551
207.621	362.841
321.968	357.552
552.299	357.909
677.68	358.459
793.131	357.272
877.231	357.798
1122.451	357.311
1292.175	360.476
1362.133	357.611
345.721	358.327
466.938	359.304
825.285	358.83
1051.299	358.896
416.924	361.15
457.437	359.587
927.481	359.587
1336.908	361.155
1406.584	361.095
193.024	359.84
1259.405	360.325
835.003	362.26
867.034	361.052
476.607	364.316
758.292	361.428
949.666	362.211
1112.8	362.247
1148.16	361.92
385.909	362.232
576.355	364.195
214.784	363.296
254.488	363.723
1042.654	363.627
1225.12	363.757
171.986	364.416
443.645	364.151
1307.396	364.401
1353.465	364.579
1360.812	363.924
230.603	364.728
275.392	364.832
601.233	364.832
848.826	365.32
1017.64	365.283
1024.832	367.819
407.511	368.699
619.996	366.106
694.038	366.296
1264.468	369.621
1398.176	365.809
1416.179	367.009
316.422	368.175
428.851	368.644
555.888	366.912
1085.888	366.784
293.786	367.509
454.801	369.074
508.907	367.827
543.893	367.256
718.508	367.404
1090.708	370.813
1105.079	368.06
1422.399	369.919
1444.623	367.328
384.044	368.084
1066.435	368.576
367.633	369.519
1202.39	369.192
1311.155	369.208
305.507	370.222
586.56	369.824
746.889	372.224
763.568	369.616
870.334	377.811
1078.189	369.791
1165.867	369.896
1376.71	369.891
809.17	373.135
909.792	370.656
1349.504	370.656
182.46	372.9
518.844	371.919
699.409	371.488
1334.637	371.094
503.864	376.186
733.696	372.608
1009.451	372.248
547.471	373.244
558.882	376.914
841.492	373.228
946.646	376.222
215.28	377.605
432.933	378.015
758.091	374.088
897.84	376.752
1102.409	375.878
1214.523	375.59
1409.102	375.57
224.826	377.542
261.158	375.286
298.616	375.418
834.4	374.944
1249.264	377.39
609.175	375.497
1031.356	375.186
1397.344	376.701
76.683	375.856
243.144	376.819
288.621	376.946
571.924	376.556
673.315	383.287
466.925	377.312
958.325	377.416
989.01	377.728
1049.041	377.7
1264.454	377.8
1310.339	377.83
254.792	378.483
328.188	378.47
669.144	378.41
715.381	378.04
781.126	377.704
856.378	376.979
1008.627	378.317
1055.32	378.325
157.99	378.94
345.696	378.976
536.87	380.399
1349.504	379.392
231.573	380.307
338.624	379.986
360.274	380.314
970.528	380.051
1112.872	380.459
1161.056	379.663
490.88	381.472
739.413	381.4
881.113	383.764
1096.236	381.548
1175.124	381.548
1183.837	381.274
1230.112	382.417
1278.727	382.134
1302.253	381.472
1320.321	381.825
653.608	382.485
701.549	382.304
850.457	383.705
1037.088	382.304
1295.347	382.92
663.52	382.991
792.96	383.264
579.58	383.737
617.666	384.988
393.363	384.8
557.39	385.299
1134.101	386.956
1205.379	384.649
175.067	385.563
430.528	385.792
495.504	385.917
593.875	385.632
762.861	385.665
1309.078	386.335
608.608	384.8
686.291	388.194
1103.503	386.464
1444.448	386.592
915.755	387.657
952.665	389.351
1049.811	387.296
1147.328	387.523
1456.067	387.752
748.128	389.632
1300.789	393.648
1338.272	388.371
1377.715	388.405
1481.332	388.303
315.451	391.163
324.792	389.099
403.936	388.96
509.987	391.456
908.884	389.036
1092.499	389.326
1220.924	389.286
1283.001	390.82
233.476	390.391
373.429	389.896
756.796	390.223
162.633	395.974
178.832	391.376
244.053	390.855
732.774	390.862
457.028	392.99
480.911	391.548
1085.66	394.879
1170.067	392.344
1261.728	391.456
201.407	392.641
497.786	392.721
706.071	392.446
1004.512	392.608
1032.842	392.69
1397.984	392.864
257.088	393.12
342.824	393.469
563.609	395.652
590.477	395.321
649.557	393.048
665.184	393.265
695.725	393.12
1315.112	397.823
333.247	396.558
412.013	393.952
472.992	395.121
530.479	398.813
575.228	394.618
830.676	393.876
1013.716	393.876
1197.588	394.217
1384.559	394.257
214.739	395.188
808.575	399.317
1426.048	394.784
515.757	395.649
185.894	397.805
925.107	396.386
1066.132	396.524
1107.817	399.677
1178.861	396.415
1441.282	396.983
627.883	398.231
1393.011	397.939
282.256	398.379
400.608	398.355
637.408	398.176
793.312	398.257
1044.194	400.014
1054.741	398.003
1343.768	398.541
723.38	400.148
1156.972	398.868
1329.12	398.799
1373.302	399.374
682.336	399.904
772.61	400.739
819.104	400.192
583.724	400.684
899.627	400.68
132.573	401.571
422.762	401.946
847.294	400.951
944.396	401.78
460.693	402.2
604.725	402.376
619.757	402.239
1028.236	402.904
1126.112	402.598
1164.592	402.896
1397.252	403.535
1444.022	403.534
225.307	406.313
285.045	404.341
696.401	404.169
1062.952	404.117
1192.853	404.008
189.999	405.789
299.817	404.61
484.697	406.129
495.375	405.174
548.371	404.735
1038.96	404.56
1155.537	405.073
1227.336	407.997
1273.309	406.92
1322.862	405.274
1436.864	404.768
825.047	405.927
1356.32	406.016
1461.032	406.083
566.072	406.614
758.444	406.356
830.792	409.545
886.361	407.556
244.326	407.908
251.488	407.84
601.12	407.409
750.941	409.125
973.057	407.597
1003.808	407.264
1024.427	407.336
125.517	410.592
218.856	408.445
262.373	409.298
630.421	408.422
770.605	408.096
911.352	407.923
1105.279	408.429
898.976	408.928
554.944	410.176
732.757	409.688
812.192	409.856
956.973	409.76
1333.063	410.013
195.071	411.091
472.672	412.4
503.776	411.424
921.621	410.664
1305.165	411.251
391.19	411.89
595.629	411.457
795.808	411.424
1360.335	412.164
518.509	412.256
1078.688	412.845
1260.133	412.672
1352.468	412.958
534.484	413.164
709.014	413.288
775.782	414.268
1063.311	413.18
1367.817	414.274
311	414.767
449.344	416.96
460.588	413.844
544.399	413.92
973.374	416.927
108.345	414.613
300.934	415.251
764.116	414.676
843.898	415.151
291.339	415.48
666.077	416.7
944.146	415.826
1051.945	415.742
605.072	416.624
816.643	417.745
1156.931	417.005
1406.434	416.57
235.078	417.021
1022.24	417.76
1247.765	417.32
1318.966	419.931
592.001	418.579
698.65	421.25
250.311	420.509
854.733	422.422
929.846	419.314
955.77	419.949
994.168	421.064
1200.236	418.988
139.603	419.744
421.281	423.092
580.56	420.384
628.909	419.777
786.005	419.672
1241.96	419.91
1376.722	420.16
168.48	420.721
307.147	420.68
323.571	420.946
559.558	420.992
752.336	420.784
938.84	421.227
1033.004	420.652
1342.016	420.576
1458.912	420.721
238.176	421.984
413.504	421.408
503.852	421.484
891.4	424.746
1114.086	422.921
181.304	422.842
340.205	422.207
376.299	422.168
826.835	422.24
1269.324	424.736
1353.202	422.055
1476.58	424.067
111.904	423.072
122.784	423.2
647.104	423.968
876.096	423.25
1137.199	424.736
1155.36	423.552
1257.137	423.164
349.811	424.706
707.36	423.808
737.568	423.759
812.448	424.32
1277.5	424.23
1424.06	424.135
135.081	425.063
199.752	424.966
360.672	424.736
724.943	424.736
1186.848	424.591
1247.138	425.271
1397.635	425.069
1432.923	427.005
300.337	425.784
1120.118	426.57
1298.336	425.713
1316.169	427.515
208.229	427.64
945.642	427.544
175.475	427.17
412.64	430.258
547.599	428.107
815.776	428.814
957.549	427.199
978.522	427.196
1018.737	431.594
148.484	428.286
773.344	428.783
846.758	427.787
570.412	429.526
577.325	428.929
826.925	428.929
933.28	429.984
1084.693	429.909
480.203	430.595
712.142	431.909
1167.197	430.798
1218.57	433.127
1250.912	430.415
254.442	432.024
303.43	434.276
367.968	431.648
694.547	431.392
877.285	438.912
917.904	431.184
1006.304	431.392
1059.245	433.255
1413.35	433.846
498.585	435.994
731.328	432.224
900.413	432.375
1123.35	432.856
1446.959	432.751
517.92	433.201
819.603	433.089
911.223	437.484
219.589	434.571
241.638	436.399
593.708	433.812
865.948	437.49
886.813	434.086
1088.359	442.368
1193.421	433.916
1330.205	435.062
173.923	437.615
357.171	435.379
462.176	434.575
1051.482	435.386
1277.026	437.37
399.968	436.128
433.888	435.552
980.982	435.407
1316.426	436.289
288.721	437.753
335.213	436.417
627.563	436.312
1373.797	439.872
771.888	437.875
1176.338	439.355
1387.607	437.678
202.869	438.152
679.256	438.229
947.945	437.89
973.675	437.976
1477.256	437.89
122.554	439.807
891.923	439.22
938.08	438.735
191.41	440.045
517.012	439.788
673.005	440.178
825.282	441.376
967.233	440.211
1201.068	439.636
111.677	440.317
328.759	440.93
595.462	439.712
842.55	441.309
983.605	441.937
152.969	441.822
166.749	443.129
412.64	441.76
575.328	442.624
659.789	442.039
708.531	441.418
720.096	441.376
904.384	441.554
1392.8	441.664
272.133	445.823
423.8	444.555
463.435	442.763
686.816	442.208
1265.857	442.516
1418.483	442.27
1484.817	443.04
296.442	444.343
443.456	444.427
484.375	445.331
557.648	444.08
945.568	444.017
1353.581	443.905
124.098	447.434
201.184	444.672
250.597	447.491
1032.852	444.78
1132.768	444.849
1281.28	444.882
1339.443	445.166
138.223	445.841
583.501	445.585
910.752	446.048
1197.03	445.853
1249.656	448.19
147.288	448.733
156.431	447.108
305.56	446.202
706.195	446.368
818.237	446.611
1003.392	452.319
1066.284	446.444
1297.776	448.08
1463.627	446.264
387.825	447.692
473.652	459.04
528.513	448.582
632.433	447.729
1239.34	447.124
178.573	449.515
370.483	448.691
857.931	448.136
984.452	449.133
1113.874	448.274
1490.861	449.003
316.326	449.474
458.248	451.276
679.401	449.867
727.788	450.239
1185.619	452.674
215.338	450.328
568.992	449.376
510.675	450.528
866.709	450.6
943.972	451.183
1162.086	451.875
240.921	452.797
259.406	451.419
327.097	453.544
537.132	451.436
852.736	451.52
296.311	453.21
697.728	452.192
829.088	453.024
994.515	454.201
1132.132	454.819
1228.042	453.694
1379.471	453.209
1393.151	453.357
1480.163	452.989
819.194	454.381
1407.917	453.856
387.222	456.611
405.455	454.688
412.348	455.089
574.912	453.44
715.603	454.721
786.754	454.199
911.13	455.122
1432.255	455.187
266.856	455.686
584.114	457.184
809.779	455.693
1360.22	459.034
275.392	456.352
357.203	458.82
376.147	456.385
709.28	456.207
893.568	457.184
1203.738	457.281
187.497	459.71
498.145	457.416
574.366	458.25
742.075	457.739
1270.12	457.835
366.793	459.026
508.692	457.94
878.646	459.373
986.816	458.72
1079.52	458.016
1334.7	459.967
1475.208	458.618
143.42	460.922
803.851	458.952
973.169	458.848
112.979	459.715
127.078	459.997
319.765	460.041
[truncated: 6,641 more rows]
